# Supplementary material for: 4,4′-Bipyridine–3-nitro­benzoic acid (1/2)
Source: Acta Crystallogr Sect E Struct Rep Online. 2010 Feb 6;66(Pt 3):o546. doi: 10.1107/S1600536810003594 (PMC2983553; doi:10.1107/S1600536810003594)
Supplement: Supplementary file 2 [file e-66-0o546-Isup2.hkl]

# 
# h,k,l, Fc-squared, Fo-squared, sigma(Fo-squared) and status flag 
# 
data_I
_shelx_title ' r90419e in P-1                   C2/c' 
_shelx_refln_list_code          4 
_shelx_F_calc_maximum      218.55 
_exptl_crystal_F_000      1016.00 
_reflns_d_resolution_high  0.8406 
 
loop_ 
 _symmetry_equiv_pos_as_xyz 
 'x, y, z' 
 '-x, y, -z+1/2' 
 'x+1/2, y+1/2, z' 
 '-x+1/2, y+1/2, -z+1/2' 
 '-x, -y, -z' 
 'x, -y, z-1/2' 
 '-x+1/2, -y+1/2, -z' 
 'x+1/2, -y+1/2, z-1/2' 
 
_cell_length_a    26.4890 
_cell_length_b     6.7757 
_cell_length_c    13.2910 
_cell_angle_alpha  90.000 
_cell_angle_beta  112.190 
_cell_angle_gamma  90.000 
 
_shelx_F_squared_multiplier     1.000 
 
loop_ 
 _refln_index_h 
 _refln_index_k 
 _refln_index_l 
 _refln_F_squared_calc 
 _refln_F_squared_meas 
 _refln_F_squared_sigma 
 _refln_observed_status 
   4   0   0     1129.16     1014.87     24.06 o 
   6   0   0     7899.65     6198.54     44.55 o 
   8   0   0       61.56       53.05      7.06 o 
  10   0   0      276.73      265.36      4.92 o 
  12   0   0      869.95      927.75     16.70 o 
  14   0   0     1020.75      847.43     15.22 o 
  16   0   0      904.14      905.05     23.23 o 
  18   0   0     1879.70     1701.22     53.39 o 
  20   0   0     1564.81     1441.43     28.90 o 
  22   0   0     3840.00     3935.09    108.14 o 
  24   0   0     1592.15     1614.12     36.96 o 
  26   0   0        5.07       14.16     10.91 o 
  28   0   0      235.95      235.90     16.23 o 
   1   1   0      103.16       98.79      3.31 o 
   3   1   0      950.64      745.42     12.92 o 
   5   1   0       14.97       20.38      3.25 o 
   7   1   0      200.50      223.34      3.87 o 
   9   1   0     1610.34     1267.23     12.73 o 
  11   1   0     5056.38     4758.19     89.51 o 
  13   1   0      215.66      194.89      5.68 o 
  15   1   0      442.93      477.21      8.63 o 
  17   1   0      222.16      227.89      6.55 o 
  19   1   0     7927.77     7947.84    129.11 o 
  21   1   0      928.74      909.98     16.22 o 
  23   1   0      533.00      577.20     15.82 o 
  25   1   0     1185.93     1119.90     28.49 o 
  27   1   0      104.30       86.21     16.79 o 
   0   2   0    21608.40    19088.96    175.05 o 
   2   2   0    11820.60    10844.83     62.24 o 
   4   2   0     2073.99     1941.53     17.43 o 
   6   2   0        3.24        4.24      1.33 o 
   8   2   0       89.73       76.63      2.56 o 
  10   2   0       76.13       67.93      3.17 o 
  12   2   0     1112.74     1145.55     14.81 o 
  14   2   0      190.98      196.22      4.80 o 
  16   2   0       93.24       98.95      5.92 o 
  18   2   0      956.00      941.69     23.28 o 
  20   2   0      292.62      263.58     14.79 o 
  22   2   0      124.28      103.76     21.11 o 
  24   2   0        5.57        7.33      4.63 o 
  26   2   0      213.32      197.39     20.71 o 
  28   2   0        5.11        9.12      6.66 o 
   1   3   0     2875.35     2657.29     21.39 o 
   3   3   0     1513.63     1434.79     13.69 o 
   5   3   0      159.22      143.04      3.73 o 
   7   3   0      226.22      237.45      7.05 o 
   9   3   0     1572.25     1565.77     23.40 o 
  11   3   0      865.16      885.27      9.22 o 
  13   3   0     1063.09     1189.69     21.20 o 
  15   3   0     2485.66     2578.18     44.20 o 
  17   3   0     1637.74     1696.19     20.35 o 
  19   3   0      209.65      232.23      9.50 o 
  21   3   0     3728.08     3656.95     54.44 o 
  23   3   0      954.63     1006.19     18.82 o 
  25   3   0      221.40      246.35     11.39 o 
  27   3   0        6.55       13.35      7.63 o 
   0   4   0    47766.21    44987.10    754.40 o 
   2   4   0      208.93      214.94      3.42 o 
   4   4   0       83.81       80.27      3.68 o 
   6   4   0     1130.07     1117.87     14.27 o 
   8   4   0      118.73      128.40      5.31 o 
  10   4   0      201.45      201.02      9.59 o 
  12   4   0       23.05       22.51      3.85 o 
  14   4   0      337.21      342.48     10.46 o 
  16   4   0       26.32       26.89      6.25 o 
  18   4   0       11.96        6.50      6.02 o 
  20   4   0      415.61      420.84     13.74 o 
  22   4   0      386.87      420.48     34.86 o 
  24   4   0      291.26      286.40     18.69 o 
   1   5   0      302.40      324.31      6.36 o 
   3   5   0      240.62      269.92      5.93 o 
   5   5   0      547.65      542.48     11.11 o 
   7   5   0       18.41       19.76      5.63 o 
   9   5   0       54.83       46.01      9.14 o 
  11   5   0     1784.32     1829.50     30.93 o 
  13   5   0      297.21      292.67     11.64 o 
  15   5   0       20.51       17.63      6.74 o 
  17   5   0       56.01       47.55     17.23 o 
  19   5   0     4431.43     4666.62     53.84 o 
  21   5   0      215.24      190.44     62.17 o 
   0   6   0     2757.98     2952.10     65.51 o 
   2   6   0     3172.18     3398.75     58.66 o 
   4   6   0      143.43      126.23      8.08 o 
   6   6   0       20.59       21.46      8.12 o 
   8   6   0      463.13      490.36     15.37 o 
  10   6   0      190.10      179.84      8.91 o 
  12   6   0      414.87      436.63     12.64 o 
  14   6   0        4.04        2.34      6.12 o 
  16   6   0       14.07       21.28      9.22 o 
  18   6   0      733.18      746.44     31.87 o 
   1   7   0      113.66      138.08     18.93 o 
   3   7   0       43.45       40.50      7.34 o 
   5   7   0        7.99        5.54      4.49 o 
   7   7   0        7.25       10.73      4.84 o 
   9   7   0      182.11      192.12     15.48 o 
  11   7   0      105.62       69.70     22.96 o 
  13   7   0      408.16      387.19     19.91 o 
   0   8   0       17.90       18.65     12.46 o 
   2   8   0       33.37       13.45      8.97 o 
 -29   1   1      290.91      299.22     16.46 o 
 -27   1   1      200.33      200.54     13.51 o 
 -25   1   1      222.12      208.22     28.20 o 
 -23   1   1      446.81      448.04     12.11 o 
 -21   1   1     2684.21     2698.72     39.43 o 
 -19   1   1       53.88       42.54      8.41 o 
 -17   1   1      948.88     1051.02     15.64 o 
 -15   1   1      227.66      238.44      7.60 o 
 -13   1   1      561.68      535.35      8.57 o 
 -11   1   1    16101.90    15190.48    108.68 o 
  -9   1   1     2425.91     1975.81     21.12 o 
  -7   1   1        9.49       11.56      2.25 o 
  -5   1   1     2835.16     2515.31     13.62 o 
  -3   1   1     7669.19     6605.61     29.76 o 
  -1   1   1      857.89      767.31      8.06 o 
   1   1   1      182.42      183.36      2.68 o 
   3   1   1     6700.22     5930.66     60.04 o 
   5   1   1     2888.68     2796.03     20.62 o 
   7   1   1      704.79      635.19      5.76 o 
   9   1   1       83.12       49.19      5.68 o 
  11   1   1        3.86        2.96      2.08 o 
  13   1   1        6.95        7.47      3.40 o 
  15   1   1     1284.84     1323.70     28.36 o 
  17   1   1     1495.12     1450.82     24.73 o 
  19   1   1    12560.15    12326.65    152.59 o 
  21   1   1      965.53      938.86     24.47 o 
  23   1   1      390.02      364.00     17.19 o 
  25   1   1      612.08      579.33     19.57 o 
  27   1   1       68.00       56.93     18.28 o 
 -28   2   1       35.43       30.36     10.72 o 
 -26   2   1       55.20       49.28     16.34 o 
 -24   2   1      557.25      553.68     14.14 o 
 -22   2   1     2673.18     2798.98     50.46 o 
 -20   2   1       25.06       12.17      7.67 o 
 -18   2   1     1823.62     1761.72     36.30 o 
 -16   2   1       10.12       10.80      3.75 o 
 -14   2   1      327.95      434.50      8.90 o 
 -12   2   1      599.52      649.96      8.37 o 
 -10   2   1      188.59      187.73      5.84 o 
  -8   2   1      738.73      760.18      7.34 o 
  -6   2   1    18685.87    16362.56    131.29 o 
  -4   2   1     8085.83     7399.66     39.82 o 
  -2   2   1      591.23      552.09      4.19 o 
   2   2   1      655.34      640.75      7.26 o 
   4   2   1     5647.63     4814.78     39.00 o 
   6   2   1      940.94      982.14      9.37 o 
   8   2   1     2242.45     2307.30     32.33 o 
  10   2   1     1605.51     1570.01     25.18 o 
  12   2   1       58.94       73.99      4.85 o 
  14   2   1      156.06      190.12      9.03 o 
  16   2   1       10.92       15.22      5.03 o 
  18   2   1        9.88        2.33      6.03 o 
  20   2   1     2169.76     2141.59     45.29 o 
  22   2   1      107.09       79.94     20.12 o 
  24   2   1      337.45      378.20     27.16 o 
  26   2   1       29.12       32.11      9.56 o 
 -27   3   1      355.97      327.47     21.88 o 
 -25   3   1      416.51      397.73     13.59 o 
 -23   3   1        5.96        2.46      5.67 o 
 -21   3   1        1.25        6.46      4.94 o 
 -19   3   1     1183.26     1333.02     39.27 o 
 -17   3   1      476.69      519.45     15.88 o 
 -15   3   1       58.72       68.42      4.62 o 
 -13   3   1      280.07      329.57     12.88 o 
 -11   3   1    12109.46    11759.41    105.45 o 
  -9   3   1     2269.05     2129.64     21.71 o 
  -7   3   1      616.36      594.26      7.63 o 
  -5   3   1     1164.16     1090.13      9.96 o 
  -3   3   1     5230.91     5084.50     46.29 o 
  -1   3   1      804.94      841.18      5.39 o 
   1   3   1     5633.36     5534.56     41.86 o 
   3   3   1     1020.76      941.75     15.55 o 
   5   3   1       10.61        9.37      2.33 o 
   7   3   1      325.67      363.86      4.64 o 
   9   3   1      265.19      330.01      8.22 o 
  11   3   1      434.60      445.39      6.00 o 
  13   3   1      285.54      264.66      6.33 o 
  15   3   1       39.73       33.29      6.37 o 
  17   3   1       98.49       99.01     11.24 o 
  19   3   1    16150.31    16661.64    204.67 o 
  21   3   1     1383.01     1455.08     23.76 o 
  23   3   1       85.65       69.17     14.92 o 
  25   3   1      175.03      155.97     13.99 o 
 -26   4   1       15.08       12.46      8.91 o 
 -24   4   1        0.01        3.95      5.58 o 
 -22   4   1       52.92       41.09     14.63 o 
 -20   4   1      445.11      464.47     15.62 o 
 -18   4   1      230.86      233.23     10.77 o 
 -16   4   1     1272.71     1319.62     17.21 o 
 -14   4   1       26.65       23.69      4.18 o 
 -12   4   1     1505.59     1557.87     19.27 o 
 -10   4   1       65.18       64.06      3.21 o 
  -8   4   1      458.33      472.80      8.90 o 
  -6   4   1      140.25      147.27      2.72 o 
  -4   4   1      230.50      226.88      4.25 o 
  -2   4   1      156.38      161.82      3.28 o 
   0   4   1     7699.58     7810.89     56.80 o 
   2   4   1    18237.49    17645.35    211.46 o 
   4   4   1     3326.92     3307.49     25.40 o 
   6   4   1      525.78      509.96     10.98 o 
   8   4   1       78.58       99.36      8.26 o 
  10   4   1       36.06       40.76      5.02 o 
  12   4   1       14.07       11.45      2.86 o 
  14   4   1       67.06       70.04      3.52 o 
  16   4   1      133.03      140.98     12.06 o 
  18   4   1     1182.13     1216.66     23.26 o 
  20   4   1       89.32       88.00     10.22 o 
  22   4   1      426.21      393.39     21.79 o 
  24   4   1       13.84       13.99     16.41 o 
 -23   5   1      831.73      808.05     73.81 o 
 -21   5   1     4849.85     5172.96     99.48 o 
 -19   5   1       66.24       80.64     32.89 o 
 -17   5   1      187.82      202.59     16.44 o 
 -15   5   1      171.70      182.41     14.61 o 
 -13   5   1      961.32     1011.99     23.65 o 
 -11   5   1       46.66       53.04     12.08 o 
  -9   5   1       35.09       32.65      7.68 o 
  -7   5   1      350.77      362.81     11.12 o 
  -5   5   1       42.68       34.44      7.83 o 
  -3   5   1       95.07       91.26      3.38 o 
  -1   5   1      182.54      173.90      4.50 o 
   1   5   1     1965.74     2016.45     23.16 o 
   3   5   1        9.68       14.17      3.44 o 
   5   5   1       19.68       17.76      4.65 o 
   7   5   1      754.28      753.08     12.69 o 
   9   5   1      435.35      468.58     12.07 o 
  11   5   1       12.14        6.24      5.31 o 
  13   5   1       55.31       62.26     13.76 o 
  15   5   1     1407.01     1446.52     25.34 o 
  17   5   1     2161.39     2235.31     41.27 o 
  19   5   1       27.20       16.32      8.68 o 
  21   5   1       39.74       30.62     12.43 o 
 -20   6   1       64.52       39.32     14.68 o 
 -18   6   1       39.48       36.70     14.39 o 
 -16   6   1      527.52      564.89     31.04 o 
 -14   6   1      260.62      248.74     12.65 o 
 -12   6   1      126.08      106.79     19.19 o 
 -10   6   1       90.36       61.92     20.32 o 
  -8   6   1      134.60      112.20     21.26 o 
  -6   6   1      119.72      122.49      7.23 o 
  -4   6   1       52.44       43.60      9.46 o 
  -2   6   1      980.49      897.88     16.46 o 
   0   6   1     3318.15     3271.14     58.04 o 
   2   6   1     1243.67     1177.36     25.20 o 
   4   6   1      133.34      146.08     15.36 o 
   6   6   1        0.44        6.90      3.83 o 
   8   6   1      301.02      306.45     12.80 o 
  10   6   1      311.54      312.57     12.14 o 
  12   6   1       61.54       57.28     26.03 o 
  14   6   1      795.00      812.73     20.65 o 
  16   6   1      192.29      191.02     18.07 o 
  18   6   1       15.78       11.00     10.71 o 
 -15   7   1        1.85       -1.31      6.84 o 
 -13   7   1      102.04       71.89     18.90 o 
 -11   7   1      793.84      781.01     28.06 o 
  -9   7   1       96.57      112.65     12.70 o 
  -7   7   1       96.17       70.15     20.39 o 
  -5   7   1       40.91       32.60      6.94 o 
  -3   7   1       85.47       58.10     15.56 o 
  -1   7   1       12.21       14.86      4.25 o 
   1   7   1       27.55       29.93     13.53 o 
   3   7   1      224.04      214.10     22.74 o 
   5   7   1     1027.99      981.88     22.30 o 
   7   7   1       74.60       51.73     13.08 o 
   9   7   1       30.20       19.77     10.53 o 
  11   7   1      501.83      505.77     15.32 o 
  13   7   1      152.12      114.02     43.99 o 
  -2   8   1      144.33      103.18     46.10 o 
   0   8   1      509.91      439.84     27.86 o 
   2   8   1     1195.05     1126.02     57.68 o 
 -30   0   2     1066.81     1484.10     74.10 o 
 -28   0   2       10.95       33.49     15.54 o 
 -26   0   2      469.27      426.64     62.23 o 
 -24   0   2      145.15      122.28     31.53 o 
 -22   0   2     1050.01      970.82     46.51 o 
 -20   0   2      307.64      382.61     18.03 o 
 -18   0   2      333.98      309.85     15.00 o 
 -16   0   2     1021.40     1045.24     20.96 o 
 -14   0   2    12981.17    12605.67    277.91 o 
 -12   0   2     2877.50     3041.10     92.18 o 
 -10   0   2       26.66       44.29      2.70 o 
  -8   0   2     8545.81     7468.27    111.98 o 
  -2   0   2      115.96      132.48      6.71 o 
   2   0   2     2040.62     1710.37     20.64 o 
   4   0   2     9629.00     7778.42     56.52 o 
   6   0   2     6719.56     6246.58     94.03 o 
   8   0   2    25812.00    23506.78    363.23 o 
  10   0   2     1315.54     1262.19     22.47 o 
  12   0   2     1427.57     1326.63     29.81 o 
  14   0   2     2010.61     2151.57     42.95 o 
  16   0   2     3047.67     3085.29     58.91 o 
  18   0   2       28.22       44.44     14.99 o 
  20   0   2      806.58      780.78     29.57 o 
  22   0   2     1269.34     1389.75     33.70 o 
  24   0   2      159.49      136.51     38.35 o 
  26   0   2        0.03       -2.93     10.12 o 
 -29   1   2      655.33      716.12     19.52 o 
 -27   1   2      199.18      204.58     12.75 o 
 -25   1   2        0.36        0.57      6.46 o 
 -23   1   2      232.48      182.10     16.44 o 
 -21   1   2       92.01       97.32      8.20 o 
 -19   1   2      751.50      678.17     12.55 o 
 -17   1   2     2070.17     2235.58     36.16 o 
 -15   1   2       76.67       71.78      5.63 o 
 -13   1   2     1452.79     1638.68     19.81 o 
 -11   1   2    33286.20    31894.13    524.69 o 
  -9   1   2     4821.19     4220.04     34.51 o 
  -7   1   2      735.29      694.38      7.76 o 
  -5   1   2     2179.22     1853.17     23.89 o 
  -3   1   2    18010.72    16524.60    196.16 o 
  -1   1   2      113.00      122.78      3.44 o 
   1   1   2    19269.94    17151.50    241.02 o 
   3   1   2     7689.78     6731.39     45.83 o 
   5   1   2      318.78      348.61      7.86 o 
   7   1   2       65.56      121.47      3.01 o 
   9   1   2     3956.02     4028.85     60.62 o 
  11   1   2       36.43       29.48      4.84 o 
  13   1   2     1998.90     1922.39     34.36 o 
  15   1   2        2.47        8.33      4.23 o 
  17   1   2      626.78      608.22     22.74 o 
  19   1   2    20779.60    19462.92    190.55 o 
  21   1   2     1561.98     1610.73     25.93 o 
  23   1   2        2.61        2.81      7.87 o 
  25   1   2        0.73        4.33      6.39 o 
  27   1   2       10.07       11.18      6.64 o 
 -28   2   2       12.66        5.90      4.95 o 
 -26   2   2       74.12       69.58     18.61 o 
 -24   2   2        0.91       11.65      6.42 o 
 -22   2   2        1.14        7.54      5.08 o 
 -20   2   2        3.20       11.17      6.46 o 
 -18   2   2      227.51      239.76     10.34 o 
 -16   2   2     1369.28     1439.41     34.07 o 
 -14   2   2        7.09       14.35      2.94 o 
 -12   2   2       40.90       47.57      9.05 o 
 -10   2   2        7.01        9.78      2.22 o 
  -8   2   2      417.56      416.25      5.83 o 
  -6   2   2     1740.34     1613.63     15.34 o 
  -4   2   2     3419.57     3076.09     21.58 o 
  -2   2   2    16576.91    15412.73    132.52 o 
   0   2   2      976.76      993.48     11.47 o 
   2   2   2     8809.15     8027.41     69.12 o 
   4   2   2     1753.96     1691.61     21.96 o 
   6   2   2     1558.29     1501.81     13.69 o 
   8   2   2        8.20       15.34      3.48 o 
  10   2   2      165.74      160.54      6.00 o 
  12   2   2      355.05      325.17     12.84 o 
  14   2   2        1.61        1.62      4.34 o 
  16   2   2      192.61      180.52      9.73 o 
  18   2   2       56.68       43.81      9.33 o 
  20   2   2      755.82      820.16     20.24 o 
  22   2   2      105.72      119.26     16.20 o 
  24   2   2        0.62        7.85      5.51 o 
  26   2   2        0.02        5.22      5.68 o 
 -27   3   2       91.15       62.90     19.86 o 
 -25   3   2      233.55      219.62     10.15 o 
 -23   3   2      313.90      318.75     13.99 o 
 -21   3   2     2484.76     2531.42     40.19 o 
 -19   3   2       66.73       69.02     20.50 o 
 -17   3   2     1755.31     1884.27     54.43 o 
 -15   3   2      711.05      709.23     13.33 o 
 -13   3   2        6.01        6.60      2.88 o 
 -11   3   2     1498.29     1537.69     14.80 o 
  -9   3   2       39.50       36.64      4.47 o 
  -7   3   2        1.63        3.77      1.64 o 
  -5   3   2       16.78       21.23      2.81 o 
  -3   3   2     1583.53     1580.61     16.84 o 
  -1   3   2     2515.71     2503.61     22.40 o 
   1   3   2       66.66       75.58      2.12 o 
   3   3   2      816.51      885.89     14.29 o 
   5   3   2      698.19      672.47      8.07 o 
   7   3   2     4735.06     4537.96     69.20 o 
   9   3   2      406.87      417.66      7.11 o 
  11   3   2        6.46        5.10      2.50 o 
  13   3   2      205.04      193.96      5.39 o 
  15   3   2      327.87      311.72      8.53 o 
  17   3   2      727.77      713.93     17.58 o 
  19   3   2     2752.74     2875.01     39.40 o 
  21   3   2      395.69      441.55     14.95 o 
  23   3   2       55.68       64.98     17.06 o 
  25   3   2        7.06        4.45      8.63 o 
 -26   4   2       14.38        4.66      7.77 o 
 -24   4   2       21.25       25.90      9.82 o 
 -22   4   2      515.14      519.57     29.55 o 
 -20   4   2        2.81       11.25      4.32 o 
 -18   4   2      120.53      109.91     18.07 o 
 -16   4   2      624.64      608.85     11.02 o 
 -14   4   2     1092.35     1122.34     23.94 o 
 -12   4   2        7.11        7.06      2.14 o 
 -10   4   2       46.83       38.83      4.00 o 
  -8   4   2     1199.31     1254.30     12.38 o 
  -6   4   2     1361.99     1360.78     12.47 o 
  -4   4   2     2386.44     2415.41     18.46 o 
  -2   4   2     4530.29     4092.63     34.31 o 
   0   4   2    14080.12    13573.84     82.59 o 
   2   4   2      385.90      404.70      9.00 o 
   4   4   2      818.36      819.15     12.23 o 
   6   4   2      813.63      824.74     12.11 o 
   8   4   2     3888.25     4068.95     96.87 o 
  10   4   2      674.99      695.05     13.19 o 
  12   4   2       11.33       10.08      2.23 o 
  14   4   2      624.55      667.59      9.15 o 
  16   4   2     1040.18     1095.72     17.46 o 
  18   4   2       37.44       34.00     14.56 o 
  20   4   2      639.97      680.50     27.02 o 
  22   4   2      205.42      185.91     58.09 o 
 -23   5   2        9.78       10.40      9.94 o 
 -21   5   2        0.36        9.70      9.28 o 
 -19   5   2      998.52     1049.57     45.66 o 
 -17   5   2        3.90        8.24      6.90 o 
 -15   5   2      111.85      111.17     29.44 o 
 -13   5   2       93.20       88.02     18.26 o 
 -11   5   2     4576.59     4878.49     61.24 o 
  -9   5   2      857.42      877.76     18.44 o 
  -7   5   2        3.53        2.82      1.16 o 
  -5   5   2        1.74        3.86      1.37 o 
  -3   5   2     1146.15     1209.99     17.07 o 
  -1   5   2      193.98      193.41      4.35 o 
   1   5   2      675.76      718.69     12.74 o 
   3   5   2        0.95        1.51      2.94 o 
   5   5   2      764.87      791.36     20.21 o 
   7   5   2      441.14      445.78     20.96 o 
   9   5   2      365.01      386.79     17.82 o 
  11   5   2      235.99      261.75     12.91 o 
  13   5   2      391.35      401.83     13.19 o 
  15   5   2        0.09       -3.69      5.21 o 
  17   5   2        8.14        8.50      8.67 o 
  19   5   2     4302.90     4849.57     71.69 o 
  21   5   2     1144.66     1198.89     62.03 o 
 -20   6   2       27.31       16.29      7.75 o 
 -18   6   2       20.69       10.87      6.63 o 
 -16   6   2      322.49      341.87     19.31 o 
 -14   6   2       21.87       18.13      7.03 o 
 -12   6   2        3.44        9.04      5.40 o 
 -10   6   2        6.06        5.56      3.73 o 
  -8   6   2      238.25      228.64      9.23 o 
  -6   6   2      100.66       95.12     16.99 o 
  -4   6   2     1221.33     1236.95     30.37 o 
  -2   6   2     1994.74     1949.43     32.48 o 
   0   6   2     1702.23     1736.70     34.28 o 
   2   6   2     2904.57     2925.32     52.16 o 
   4   6   2      913.80      864.54     22.70 o 
   6   6   2      557.40      546.96     22.33 o 
   8   6   2      250.01      240.80     21.01 o 
  10   6   2      176.34      207.23     13.84 o 
  12   6   2        2.06        2.89      5.86 o 
  14   6   2       29.74       26.22      8.94 o 
  16   6   2       98.12       48.18     27.45 o 
 -15   7   2       29.86       20.57     12.44 o 
 -13   7   2      144.04      101.94     31.28 o 
 -11   7   2       89.59       77.83     22.33 o 
  -9   7   2       27.88       25.35     14.89 o 
  -7   7   2        5.96        5.97      3.94 o 
  -5   7   2       34.75       20.56      6.88 o 
  -3   7   2       38.53       30.05      5.05 o 
  -1   7   2      368.80      362.87     25.67 o 
   1   7   2      209.65      155.83     34.81 o 
   3   7   2      678.21      664.41     22.04 o 
   5   7   2       37.64       43.75     10.35 o 
   7   7   2      714.81      720.10     19.93 o 
   9   7   2      160.46      115.40     30.33 o 
  11   7   2       26.59       15.76      7.74 o 
 -29   1   3      159.16      220.31     32.28 o 
 -27   1   3       33.25       23.10      8.37 o 
 -25   1   3      620.40      562.76     19.74 o 
 -23   1   3      154.26      163.34     17.75 o 
 -21   1   3      277.20      267.61     11.08 o 
 -19   1   3       15.32       10.41      4.10 o 
 -17   1   3     2224.79     2347.02     44.14 o 
 -15   1   3     1293.20     1377.93     20.61 o 
 -13   1   3     2895.88     2994.60     40.56 o 
 -11   1   3     4898.76     5041.77     46.66 o 
  -9   1   3     3199.61     2982.24     19.49 o 
  -7   1   3       75.08       73.63      3.03 o 
  -5   1   3      581.29      642.08      6.70 o 
  -3   1   3     2736.67     2425.08     24.37 o 
  -1   1   3     3084.76     2762.50     19.10 o 
   1   1   3     6495.44     5938.12     95.99 o 
   3   1   3     3958.71     3683.61     31.09 o 
   5   1   3     2110.02     2219.30     21.88 o 
   7   1   3      662.38      649.68      9.85 o 
   9   1   3     4549.65     4644.81     67.32 o 
  11   1   3      903.04      852.23     16.48 o 
  13   1   3     1169.93     1228.09     20.32 o 
  15   1   3        0.03       10.13      5.54 o 
  17   1   3      413.94      410.33     14.70 o 
  19   1   3     5077.29     5336.98    139.53 o 
  21   1   3        2.38        4.65      7.06 o 
  23   1   3      211.88      229.72     12.39 o 
  25   1   3      284.42      343.19     13.51 o 
 -28   2   3        0.73        7.22      7.48 o 
 -26   2   3      268.81      258.03     15.84 o 
 -24   2   3       59.73       50.06     10.67 o 
 -22   2   3       81.73       57.72      9.70 o 
 -20   2   3      124.52      121.56      8.97 o 
 -18   2   3      780.27      876.49     16.17 o 
 -16   2   3      636.07      679.68     18.12 o 
 -14   2   3    11729.02    12091.48    218.11 o 
 -12   2   3      639.26      613.71      9.99 o 
 -10   2   3     3649.61     3557.47     34.61 o 
  -8   2   3     3275.27     3171.28     31.26 o 
  -6   2   3     2917.12     2684.80     18.83 o 
  -4   2   3     1439.65     1449.35     10.03 o 
  -2   2   3     2051.67     1662.29     12.57 o 
   0   2   3        5.38       12.55      1.70 o 
   2   2   3     2654.83     2344.23     40.54 o 
   4   2   3       36.35       32.86      6.40 o 
   6   2   3      250.17      245.42      9.52 o 
   8   2   3    21158.90    20424.86    259.08 o 
  10   2   3      670.43      751.02     12.33 o 
  12   2   3     1959.10     1956.83     24.04 o 
  14   2   3      528.39      544.83     16.89 o 
  16   2   3     5201.51     5367.77     62.08 o 
  18   2   3      217.44      217.11     14.30 o 
  20   2   3       30.25       24.24      8.71 o 
  22   2   3     1296.36     1469.76     21.11 o 
  24   2   3      273.07      258.77     14.75 o 
 -27   3   3        0.67        9.34      5.68 o 
 -25   3   3      698.23      694.39     21.95 o 
 -23   3   3      319.18      303.57     13.45 o 
 -21   3   3      119.57      110.40      8.48 o 
 -19   3   3       14.28        7.88      5.50 o 
 -17   3   3      418.85      449.12     14.09 o 
 -15   3   3       68.00       65.57      6.06 o 
 -13   3   3      202.08      206.35      9.82 o 
 -11   3   3    10506.59    10088.92     73.40 o 
  -9   3   3     2034.44     2110.65     24.72 o 
  -7   3   3      382.44      459.68      6.22 o 
  -5   3   3       29.94       34.27      4.44 o 
  -3   3   3     2408.66     2681.96     38.13 o 
  -1   3   3      138.46      126.86      3.41 o 
   1   3   3      529.11      617.33     12.13 o 
   3   3   3      149.84      167.02      5.22 o 
   5   3   3     1789.77     1999.48     44.28 o 
   7   3   3      512.94      560.82      7.60 o 
   9   3   3     1509.98     1578.72     27.17 o 
  11   3   3      304.82      313.85      7.14 o 
  13   3   3     1890.95     1908.64     23.59 o 
  15   3   3       56.64       51.64     15.37 o 
  17   3   3      962.45     1000.10     26.98 o 
  19   3   3     4775.35     4992.47     71.09 o 
  21   3   3     1532.69     1631.40     29.20 o 
  23   3   3       11.63       14.26     10.51 o 
 -26   4   3      242.70      280.14     25.05 o 
 -24   4   3        4.77        6.19      4.53 o 
 -22   4   3        0.22        1.02      3.46 o 
 -20   4   3       98.51       93.20     17.06 o 
 -18   4   3      260.87      277.94     13.36 o 
 -16   4   3       43.91       49.30      9.13 o 
 -14   4   3      320.62      373.41      9.36 o 
 -12   4   3     1577.79     1602.89     19.32 o 
 -10   4   3       19.00       21.86      4.48 o 
  -8   4   3      431.83      435.33      6.20 o 
  -6   4   3      620.20      619.20     10.86 o 
  -4   4   3     4339.24     4174.30     38.86 o 
  -2   4   3    10083.95    10027.40     92.72 o 
   0   4   3       34.89       31.89      4.95 o 
   2   4   3      194.08      207.24      4.13 o 
   4   4   3       73.00       74.08     15.46 o 
   6   4   3      574.93      566.05     19.08 o 
   8   4   3      829.16      893.96     17.59 o 
  10   4   3     1230.77     1319.56     14.95 o 
  12   4   3        8.98        9.39      3.17 o 
  14   4   3       37.20       32.08      7.20 o 
  16   4   3      215.74      220.34      9.14 o 
  18   4   3      216.95      196.43     65.86 o 
  20   4   3      813.96      854.16     37.96 o 
  22   4   3       10.70       21.35     11.35 o 
 -23   5   3      166.86      126.40     36.10 o 
 -21   5   3      233.46      243.06     19.63 o 
 -19   5   3       41.98       47.79     15.93 o 
 -17   5   3      472.86      515.85     28.22 o 
 -15   5   3      768.61      768.03     27.55 o 
 -13   5   3      346.18      364.82     11.26 o 
 -11   5   3       44.24       49.15      7.20 o 
  -9   5   3       19.11       21.35      4.28 o 
  -7   5   3      177.50      180.38      5.46 o 
  -5   5   3      282.11      262.13      8.20 o 
  -3   5   3        5.23        4.99      1.47 o 
  -1   5   3      400.07      405.80     10.22 o 
   1   5   3      543.17      551.02     16.37 o 
   3   5   3     3623.13     3881.70     54.32 o 
   5   5   3        0.05        9.51      5.66 o 
   7   5   3     1016.12     1033.15     25.74 o 
   9   5   3       84.50       90.33     22.58 o 
  11   5   3       56.79       48.59     10.04 o 
  13   5   3       50.02       53.17     15.30 o 
  15   5   3       47.45       39.49     13.69 o 
  17   5   3      226.11      235.58     36.37 o 
  19   5   3      453.18      433.73     48.92 o 
 -20   6   3        0.57       10.01      6.16 o 
 -18   6   3      143.02      127.27     14.83 o 
 -16   6   3        0.46        6.26      7.04 o 
 -14   6   3       26.74       28.25      8.51 o 
 -12   6   3       66.26       51.01     12.49 o 
 -10   6   3        1.53        5.73      4.51 o 
  -8   6   3      495.83      486.78     15.26 o 
  -6   6   3      184.38      185.46      8.03 o 
  -4   6   3     1960.89     1905.74     36.52 o 
  -2   6   3     2029.43     2030.95     41.53 o 
   0   6   3     3683.67     3668.65     82.53 o 
   2   6   3       92.21       74.27     20.09 o 
   4   6   3       30.01       28.44      9.94 o 
   6   6   3      100.14       96.53     27.23 o 
   8   6   3      408.57      397.42     14.68 o 
  10   6   3      126.35      103.23     30.54 o 
  12   6   3        0.93        2.61      5.29 o 
  14   6   3       10.76        9.44      5.39 o 
  16   6   3      550.18      530.44     42.36 o 
 -15   7   3       77.12       64.09     26.30 o 
 -13   7   3        9.28        4.29      6.67 o 
 -11   7   3      925.33      896.34     24.81 o 
  -9   7   3      130.35      135.31     33.70 o 
  -7   7   3       24.92       17.47      5.80 o 
  -5   7   3       87.35       75.58     17.75 o 
  -3   7   3      429.78      356.75     14.76 o 
  -1   7   3       77.66       58.77     15.25 o 
   1   7   3        8.42        4.10      7.83 o 
   3   7   3       93.54       76.58     21.81 o 
   5   7   3      156.65      187.26     43.32 o 
   7   7   3       16.17       21.16      8.06 o 
   9   7   3       27.44       14.29     10.56 o 
  11   7   3      121.18      126.14     22.39 o 
 -30   0   4      418.14      384.50     41.38 o 
 -28   0   4        3.16        5.57     12.10 o 
 -26   0   4        0.02        7.17      4.93 o 
 -24   0   4      151.18      152.80     27.37 o 
 -22   0   4        3.14       36.29     11.64 o 
 -20   0   4       81.88       72.14      4.69 o 
 -16   0   4        8.93       23.67      5.84 o 
 -14   0   4     8744.62     9242.02    224.96 o 
 -12   0   4      127.96      147.55     11.68 o 
 -10   0   4    10529.04    10285.83    175.96 o 
  -8   0   4        0.92        3.01      3.23 o 
  -6   0   4      693.74      695.20     17.69 o 
  -4   0   4        4.54       24.40      6.26 o 
  -2   0   4     3495.66     2542.75     30.34 o 
   0   0   4     6867.70     5996.38     54.11 o 
   2   0   4     5626.71     5012.26     34.65 o 
   4   0   4     1419.86     1339.44     17.52 o 
   6   0   4     1975.51     1812.64     30.91 o 
   8   0   4    16802.29    17029.20    254.87 o 
  10   0   4     2173.49     2501.46     39.57 o 
  12   0   4     1840.13     1832.75     42.32 o 
  14   0   4      107.16       82.75     20.46 o 
  16   0   4     5007.73     5155.19     84.64 o 
  18   0   4      984.30     1045.69     37.44 o 
  20   0   4      601.47      599.28     28.30 o 
  22   0   4      411.03      410.12     20.70 o 
  24   0   4       20.56        4.02     11.31 o 
 -31   1   4      241.04      315.10     20.73 o 
 -29   1   4       58.77       60.92     15.80 o 
 -27   1   4        2.35       11.61      5.21 o 
 -25   1   4     2881.04     2512.36     35.77 o 
 -23   1   4      271.32      249.69     11.26 o 
 -21   1   4      804.36      682.41     15.31 o 
 -19   1   4      811.21      874.31     17.92 o 
 -17   1   4      692.83      725.71     18.51 o 
 -15   1   4       31.82       25.32      5.20 o 
 -13   1   4        0.30        6.67     10.42 o 
 -11   1   4     1401.89     1493.48     23.20 o 
  -9   1   4     3235.90     3273.75     56.31 o 
  -7   1   4     5864.49     5491.25     60.93 o 
  -5   1   4      817.14      759.72     10.67 o 
  -3   1   4      265.51      262.24      4.09 o 
  -1   1   4     2575.98     2446.53     28.91 o 
   1   1   4     2496.06     2475.09     16.26 o 
   3   1   4     6136.55     5622.45     32.76 o 
   5   1   4    12671.93    12691.33    123.25 o 
   7   1   4       88.51      105.09      6.02 o 
   9   1   4      498.81      577.55      9.84 o 
  11   1   4      845.31      897.79     14.76 o 
  13   1   4     1323.04     1308.15     25.11 o 
  15   1   4      381.42      373.93     13.47 o 
  17   1   4     1853.94     1883.58     25.22 o 
  19   1   4      272.08      251.62     22.86 o 
  21   1   4      207.62      225.49     17.07 o 
  23   1   4        0.04        6.41      5.72 o 
 -30   2   4       75.50       68.61     19.62 o 
 -28   2   4       74.71       67.31     15.74 o 
 -26   2   4       99.55       75.09     19.87 o 
 -24   2   4        0.35        0.02      3.73 o 
 -22   2   4        9.30       15.83      5.45 o 
 -20   2   4        9.32       11.57      3.12 o 
 -18   2   4       30.44       23.54      6.81 o 
 -16   2   4      857.49      887.01     13.58 o 
 -14   2   4      711.24      826.64     10.83 o 
 -12   2   4     2051.45     2128.28     26.22 o 
 -10   2   4       46.91       47.73      3.96 o 
  -8   2   4      172.34      178.49      5.43 o 
  -6   2   4      313.30      342.11      4.98 o 
  -4   2   4     3528.34     3287.23     22.11 o 
  -2   2   4     1573.37     1631.60     19.37 o 
   0   2   4      293.75      303.34      5.59 o 
   2   2   4      425.16      400.42     10.22 o 
   4   2   4      325.60      302.94      6.36 o 
   6   2   4       73.35       74.59      5.30 o 
   8   2   4     1992.59     2165.60     34.62 o 
  10   2   4      545.57      590.31     11.72 o 
  12   2   4      113.76      114.65     10.94 o 
  14   2   4       99.51      109.31     12.39 o 
  16   2   4      143.46      139.36     24.44 o 
  18   2   4      133.37      152.52     13.74 o 
  20   2   4        7.51        8.74      6.42 o 
  22   2   4      234.31      252.97     15.33 o 
  24   2   4      176.78      227.04     16.69 o 
 -29   3   4       40.83       41.89     14.06 o 
 -27   3   4      309.95      270.10     15.70 o 
 -25   3   4      390.19      367.67     17.95 o 
 -23   3   4      128.77      123.70      9.01 o 
 -21   3   4       47.01       50.24      9.76 o 
 -19   3   4      133.99      168.13     11.73 o 
 -17   3   4      152.71      152.86      7.70 o 
 -15   3   4      698.68      704.96     13.13 o 
 -13   3   4     1509.14     1630.50     15.50 o 
 -11   3   4      131.32      126.51      6.55 o 
  -9   3   4     1866.48     1950.71     25.08 o 
  -7   3   4       48.63       61.14      4.45 o 
  -5   3   4       37.82       42.26      5.77 o 
  -3   3   4       19.42       20.44      3.62 o 
  -1   3   4      127.82      109.18      4.11 o 
   1   3   4     2101.04     2083.54     49.13 o 
   3   3   4     4960.07     4869.51     61.50 o 
   5   3   4     2751.38     2876.04     56.93 o 
   7   3   4      188.33      167.83     11.65 o 
   9   3   4      313.37      356.53      8.49 o 
  11   3   4      318.28      305.22      8.34 o 
  13   3   4        6.43        3.01      4.74 o 
  15   3   4      248.78      245.87     12.96 o 
  17   3   4      111.39      119.80     15.31 o 
  19   3   4     1269.58     1311.63     25.12 o 
  21   3   4      109.41      107.39     30.88 o 
  23   3   4       72.41       64.85     28.26 o 
 -26   4   4       38.07       21.11     11.48 o 
 -24   4   4       59.27       54.36      7.98 o 
 -22   4   4       27.42       17.84      7.41 o 
 -20   4   4      181.13      175.28     12.22 o 
 -18   4   4       47.97       61.57      8.27 o 
 -16   4   4      320.11      306.16      9.47 o 
 -14   4   4     1073.90     1169.03     13.74 o 
 -12   4   4      192.49      194.67      7.08 o 
 -10   4   4      456.70      444.14      8.70 o 
  -8   4   4      404.97      445.26      7.31 o 
  -6   4   4      283.01      337.31      6.01 o 
  -4   4   4     1983.75     2102.66     31.89 o 
  -2   4   4      476.86      445.39     13.44 o 
   0   4   4      467.18      486.00      6.42 o 
   2   4   4      689.44      633.57      9.81 o 
   4   4   4        7.67        2.47      3.10 o 
   6   4   4       83.21       72.05      3.79 o 
   8   4   4     1974.33     2041.04     25.53 o 
  10   4   4      422.60      410.36      8.99 o 
  12   4   4      433.34      421.35     16.36 o 
  14   4   4       96.08      100.11      8.77 o 
  16   4   4     1695.85     1730.29     44.75 o 
  18   4   4      342.08      365.87     24.90 o 
  20   4   4       64.20       57.16     32.10 o 
 -23   5   4        0.32        1.61      5.07 o 
 -21   5   4       64.59       54.42     18.91 o 
 -19   5   4      348.68      367.07     27.43 o 
 -17   5   4        8.74        7.51      5.10 o 
 -15   5   4       52.51       54.36      7.27 o 
 -13   5   4       13.85       15.83      5.23 o 
 -11   5   4     1718.70     1700.89     21.84 o 
  -9   5   4      195.69      190.55      6.29 o 
  -7   5   4      154.52      168.47      5.42 o 
  -5   5   4      140.66      138.23      5.38 o 
  -3   5   4      345.16      374.66      6.50 o 
  -1   5   4      128.69      125.17      7.04 o 
   1   5   4       59.96       57.06      7.30 o 
   3   5   4        6.95        4.41      7.23 o 
   5   5   4      499.24      503.68     16.26 o 
   7   5   4       15.96       13.85      7.56 o 
   9   5   4      126.03      122.16     17.55 o 
  11   5   4      113.36      114.85     22.88 o 
  13   5   4      243.42      240.33     11.66 o 
  15   5   4       15.43        8.15      7.77 o 
  17   5   4      471.45      486.90     24.65 o 
 -20   6   4       12.57        7.02      7.52 o 
 -18   6   4      299.98      261.71     22.34 o 
 -16   6   4       96.46       98.36     17.59 o 
 -14   6   4      306.72      311.38     13.03 o 
 -12   6   4      497.88      476.16     19.07 o 
 -10   6   4       60.78       46.20      8.99 o 
  -8   6   4       12.07        8.33      4.51 o 
  -6   6   4      127.97      156.87      8.36 o 
  -4   6   4      684.68      667.58     11.40 o 
  -2   6   4     2364.67     2355.58     59.07 o 
   0   6   4      196.08      173.20     13.50 o 
   2   6   4        0.03        8.97      6.34 o 
   4   6   4       98.19       77.50     27.68 o 
   6   6   4       16.37       13.88      6.20 o 
   8   6   4      606.68      693.45     25.43 o 
  10   6   4      605.85      628.17     18.91 o 
  12   6   4      196.22      223.80     14.96 o 
  14   6   4       27.74       26.71     17.15 o 
 -15   7   4      672.10      671.43     41.94 o 
 -13   7   4      342.70      319.39     13.35 o 
 -11   7   4        5.17        2.28     11.20 o 
  -9   7   4        2.54       -2.03      7.56 o 
  -7   7   4      301.58      272.67     12.79 o 
  -5   7   4       33.98       29.29     14.28 o 
  -3   7   4       71.34       55.29     17.01 o 
  -1   7   4        0.12        7.60      4.73 o 
   1   7   4      126.05       99.67     28.54 o 
   3   7   4      602.88      547.90     26.27 o 
   5   7   4        2.65        6.06      5.14 o 
   7   7   4       11.04       10.42      6.76 o 
   9   7   4       14.37       12.24      9.77 o 
 -31   1   5        6.96       10.76      6.42 o 
 -29   1   5       26.62       34.60     10.87 o 
 -27   1   5      288.77      279.62     11.16 o 
 -25   1   5     2637.51     2313.51     48.48 o 
 -23   1   5      569.73      587.09     15.28 o 
 -21   1   5       11.18        8.86      3.60 o 
 -19   1   5     1039.15     1071.80     22.07 o 
 -17   1   5        0.04        3.07      2.07 o 
 -15   1   5        2.48        7.20      4.03 o 
 -13   1   5      178.51      175.03      6.75 o 
 -11   1   5      436.52      420.04     32.24 o 
  -9   1   5     1777.96     1973.72     31.11 o 
  -7   1   5     2458.43     2449.35     23.31 o 
  -5   1   5      293.07      324.39      5.19 o 
  -3   1   5        8.77        7.48      2.56 o 
  -1   1   5      660.08      652.05      6.31 o 
   1   1   5     2111.53     2230.33     23.29 o 
   3   1   5     3859.18     3827.31     84.31 o 
   5   1   5     9153.31     9164.03     93.58 o 
   7   1   5      928.48      906.07     20.20 o 
   9   1   5      307.60      275.11      8.73 o 
  11   1   5        0.18        3.58      5.14 o 
  13   1   5       92.53      102.93     19.60 o 
  15   1   5        3.76        3.59      5.88 o 
  17   1   5      354.86      342.28     11.77 o 
  19   1   5       24.63       27.78      7.22 o 
  21   1   5        0.51       11.12      8.67 o 
  23   1   5       13.73       22.04      9.43 o 
 -30   2   5      265.24      210.98     15.80 o 
 -28   2   5       21.73       14.43      6.58 o 
 -26   2   5      798.71      794.20     14.24 o 
 -24   2   5       29.71       33.79      9.65 o 
 -22   2   5       57.53       66.56     13.38 o 
 -20   2   5      161.25      152.24      8.90 o 
 -18   2   5       21.17       52.94      7.39 o 
 -16   2   5      895.68      851.84     14.60 o 
 -14   2   5      169.73      210.93      7.10 o 
 -12   2   5      183.77      190.93     10.33 o 
 -10   2   5      176.93      174.90      5.41 o 
  -8   2   5       54.90       43.57      8.13 o 
  -6   2   5     7844.16     7839.27    160.97 o 
  -4   2   5     2091.92     2232.83     28.12 o 
  -2   2   5     2567.33     2410.73     28.98 o 
   0   2   5       62.59       66.62      7.72 o 
   2   2   5     2109.51     1999.51     30.59 o 
   4   2   5        1.26        1.72      1.69 o 
   6   2   5      588.51      485.68      7.29 o 
   8   2   5      941.16     1039.21     13.10 o 
  10   2   5     2479.49     2510.63     51.40 o 
  12   2   5        7.10       13.11      8.44 o 
  14   2   5      584.04      603.47     12.72 o 
  16   2   5     1282.79     1282.27     46.05 o 
  18   2   5      716.43      748.36     25.31 o 
  20   2   5       19.06       21.82      9.23 o 
  22   2   5      465.24      548.75     20.68 o 
 -29   3   5      137.87      108.90     22.30 o 
 -27   3   5        1.76        4.96      4.86 o 
 -25   3   5     2219.30     2177.31     24.07 o 
 -23   3   5        0.81        1.24      4.95 o 
 -21   3   5      520.31      495.38     24.91 o 
 -19   3   5     1031.09     1100.18     22.41 o 
 -17   3   5        5.37        4.56      2.39 o 
 -15   3   5       86.32       80.55      7.02 o 
 -13   3   5      477.97      537.94      9.05 o 
 -11   3   5       78.69       92.56      7.56 o 
  -9   3   5      579.61      625.01      9.91 o 
  -7   3   5     1044.74     1157.84     13.46 o 
  -5   3   5       98.02      107.62      4.61 o 
  -3   3   5        2.55        3.14      2.01 o 
  -1   3   5     1124.12     1189.57     13.16 o 
   1   3   5     2769.94     2869.36     37.30 o 
   3   3   5     1895.41     1929.13     35.67 o 
   5   3   5     3472.90     4028.23     45.19 o 
   7   3   5      335.47      354.15     10.16 o 
   9   3   5        1.94        6.25      2.64 o 
  11   3   5       70.23       62.16      8.03 o 
  13   3   5       57.46       61.82     12.04 o 
  15   3   5      138.24      152.69     17.88 o 
  17   3   5     1187.34     1199.11     28.33 o 
  19   3   5       68.17       52.02     17.52 o 
  21   3   5        3.44        3.84     12.75 o 
 -26   4   5       47.93       34.11     14.54 o 
 -24   4   5      125.56      117.44     16.40 o 
 -22   4   5       60.82       56.50     17.11 o 
 -20   4   5      117.03      126.10     10.22 o 
 -18   4   5     1088.28     1104.68     27.03 o 
 -16   4   5      982.12     1040.21     16.24 o 
 -14   4   5      525.55      571.33     20.99 o 
 -12   4   5       69.29       75.87     14.93 o 
 -10   4   5      220.41      229.30      7.51 o 
  -8   4   5      161.19      171.81      6.71 o 
  -6   4   5     3043.81     3375.81     44.49 o 
  -4   4   5      404.26      444.20      7.08 o 
  -2   4   5      160.98      168.63      3.44 o 
   0   4   5       83.83       85.99      4.58 o 
   2   4   5        3.89        5.08      3.00 o 
   4   4   5      696.24      659.07     13.78 o 
   6   4   5      857.63      880.43     15.91 o 
   8   4   5     1109.56     1149.66     36.96 o 
  10   4   5       64.03       49.16     12.17 o 
  12   4   5      346.46      371.76     14.44 o 
  14   4   5       49.23       49.42     12.05 o 
  16   4   5      377.63      406.22     17.55 o 
  18   4   5       53.11       72.20     21.58 o 
 -23   5   5      802.63      774.69     23.33 o 
 -21   5   5      621.92      659.67     19.89 o 
 -19   5   5       44.78       37.88      8.12 o 
 -17   5   5        3.10        5.37      4.67 o 
 -15   5   5     1044.24     1041.98     18.54 o 
 -13   5   5      537.46      566.95     15.47 o 
 -11   5   5      599.59      579.52     15.40 o 
  -9   5   5      158.96      178.55      6.37 o 
  -7   5   5      113.06      128.10      6.60 o 
  -5   5   5       50.26       52.72      8.16 o 
  -3   5   5       47.68       44.35      7.09 o 
  -1   5   5        0.87       -1.25      3.09 o 
   1   5   5      249.44      280.25      9.68 o 
   3   5   5       22.99       24.40      2.80 o 
   5   5   5      466.86      438.23     23.44 o 
   7   5   5      999.35      983.73     28.49 o 
   9   5   5       26.68       19.56     12.03 o 
  11   5   5        0.16       10.02      6.22 o 
  13   5   5       11.29        8.26      7.01 o 
  15   5   5      996.41      998.98     44.35 o 
  17   5   5      228.71      168.55     54.76 o 
 -20   6   5     1070.82     1165.61     50.52 o 
 -18   6   5      100.24       89.71     29.74 o 
 -16   6   5      764.53      705.15     31.79 o 
 -14   6   5      329.30      325.72     17.03 o 
 -12   6   5      226.76      242.13     13.43 o 
 -10   6   5       11.29       12.18      4.95 o 
  -8   6   5      422.34      435.73     19.32 o 
  -6   6   5      107.58      112.87      6.57 o 
  -4   6   5      734.17      679.77     15.82 o 
  -2   6   5        6.26        5.30      4.59 o 
   0   6   5      306.92      281.26     18.19 o 
   2   6   5        1.82        7.36      4.69 o 
   4   6   5        9.59       10.71      6.49 o 
   6   6   5       87.90       74.49     20.12 o 
   8   6   5      195.88      201.09     25.03 o 
  10   6   5      105.22       87.05     23.50 o 
  12   6   5      202.02      219.25     14.34 o 
 -13   7   5        2.25       13.31     10.76 o 
 -11   7   5      359.00      276.58     86.42 o 
  -9   7   5      125.80      105.03     30.51 o 
  -7   7   5       24.42       20.48      8.64 o 
  -5   7   5        8.69        5.41      8.56 o 
  -3   7   5       67.32       42.48     11.10 o 
  -1   7   5      289.55      275.86     16.93 o 
   1   7   5       95.67       58.03     13.02 o 
   3   7   5      129.00      104.52     25.61 o 
   5   7   5       52.01       36.57     13.46 o 
   7   7   5       12.22        5.98      5.65 o 
 -30   0   6       68.54       38.47     15.79 o 
 -28   0   6      573.27      484.70     19.43 o 
 -26   0   6     2007.16     2000.93     39.58 o 
 -24   0   6       31.66       36.98     10.68 o 
 -22   0   6      983.21      973.48     17.50 o 
 -20   0   6      118.87      150.95     20.47 o 
 -18   0   6     2050.82     1788.05     34.03 o 
 -16   0   6     1611.37     1427.31     35.83 o 
 -14   0   6      858.71      897.79     29.74 o 
 -12   0   6       65.19      132.11     41.01 o 
 -10   0   6     3769.61     3720.12     96.50 o 
  -8   0   6      412.07      492.82     21.03 o 
  -6   0   6    35796.29    34431.34    658.74 o 
  -4   0   6     3847.87     4152.18    116.35 o 
  -2   0   6     5023.43     4596.80    152.90 o 
   0   0   6      155.65      192.63      8.50 o 
   2   0   6     2294.97     2308.34     37.47 o 
   4   0   6      989.62      972.21     27.83 o 
   6   0   6      348.18      489.13     18.23 o 
   8   0   6      161.83      162.10     10.94 o 
  10   0   6     2735.62     2822.25     54.58 o 
  12   0   6      839.44      804.44     49.19 o 
  14   0   6      198.09      194.41     15.69 o 
  16   0   6      405.51      339.83     38.55 o 
  18   0   6      574.19      535.61     19.81 o 
  20   0   6      590.39      572.11     25.62 o 
  22   0   6     2022.64     2473.15    202.37 o 
 -31   1   6      426.38      435.46     19.00 o 
 -29   1   6      113.13       77.78     21.65 o 
 -27   1   6      218.51      210.23     11.38 o 
 -25   1   6     1785.96     1573.95     22.63 o 
 -23   1   6       87.15      110.16     10.60 o 
 -21   1   6       39.74       42.49      3.10 o 
 -19   1   6     1151.67     1145.82     23.71 o 
 -17   1   6      981.03      942.87     18.60 o 
 -15   1   6        0.01        2.24      4.04 o 
 -13   1   6      362.39      384.27     13.61 o 
 -11   1   6      107.80      168.28      8.52 o 
  -9   1   6      920.92     1099.60     24.15 o 
  -7   1   6       67.70       43.39      9.43 o 
  -5   1   6      580.44      597.40     12.71 o 
  -3   1   6      328.88      271.86      7.48 o 
  -1   1   6      579.41      612.49      9.36 o 
   1   1   6     1153.18     1323.46     23.04 o 
   3   1   6     1532.97     1533.99     33.19 o 
   5   1   6     2919.02     3370.82     31.35 o 
   7   1   6       40.55       43.07      7.88 o 
   9   1   6      120.68      131.11     13.55 o 
  11   1   6      261.13      218.88     10.18 o 
  13   1   6      225.86      178.00     17.16 o 
  15   1   6      104.94       82.78     13.97 o 
  17   1   6      114.23      101.64     14.54 o 
  19   1   6      128.17       89.24     22.64 o 
  21   1   6       22.04       19.30      6.05 o 
 -30   2   6        4.92        7.10      5.03 o 
 -28   2   6      199.26      146.75     14.36 o 
 -26   2   6        3.43        7.86      5.50 o 
 -24   2   6      196.26      177.09     12.03 o 
 -22   2   6       59.22       57.71     12.74 o 
 -20   2   6       93.08       94.16      3.71 o 
 -18   2   6     2108.75     2063.10     36.27 o 
 -16   2   6       67.06       96.25      8.97 o 
 -14   2   6        3.62        2.35      4.47 o 
 -12   2   6      602.50      608.40     12.45 o 
 -10   2   6      207.89      239.76     13.52 o 
  -8   2   6      908.95     1036.80     17.64 o 
  -6   2   6     2909.44     3128.93     88.72 o 
  -4   2   6      380.58      363.92     11.43 o 
  -2   2   6       84.40       92.98      5.44 o 
   0   2   6      584.07      573.78      9.27 o 
   2   2   6      119.14      116.44      5.43 o 
   4   2   6      525.53      505.27      7.65 o 
   6   2   6      599.94      637.99      9.14 o 
   8   2   6        0.67        2.57      3.74 o 
  10   2   6       45.33       36.81      7.87 o 
  12   2   6       75.10       54.92     11.22 o 
  14   2   6        4.62        5.34      3.15 o 
  16   2   6      104.71       97.37      8.95 o 
  18   2   6        0.99        5.33      3.52 o 
  20   2   6      603.69      628.82     22.76 o 
 -29   3   6       25.05       16.83      7.63 o 
 -27   3   6       23.94       24.74      7.73 o 
 -25   3   6      771.36      776.92     14.62 o 
 -23   3   6     1807.88     1800.74     26.06 o 
 -21   3   6      864.87      884.62     20.95 o 
 -19   3   6      774.72      770.92     13.44 o 
 -17   3   6      171.88      171.76     10.75 o 
 -15   3   6      747.96      762.09     16.62 o 
 -13   3   6        9.51       10.81      3.68 o 
 -11   3   6     1549.93     1514.03     18.30 o 
  -9   3   6        3.47        9.37      3.18 o 
  -7   3   6       97.41      110.13      7.39 o 
  -5   3   6      152.57      149.76     11.79 o 
  -3   3   6        1.17        4.39      1.95 o 
  -1   3   6      658.19      634.44      7.19 o 
   1   3   6      735.37      754.87     15.97 o 
   3   3   6      113.76      115.44     14.80 o 
   5   3   6     1271.48     1379.93     30.91 o 
   7   3   6      933.90      940.51     23.05 o 
   9   3   6       17.03       24.33      5.62 o 
  11   3   6      209.37      229.30      7.42 o 
  13   3   6      337.01      337.11     13.33 o 
  15   3   6      954.14      874.03     21.76 o 
  17   3   6        3.44        1.68      5.58 o 
  19   3   6      283.84      288.72     19.04 o 
 -26   4   6      278.57      339.22     18.63 o 
 -24   4   6       18.47       20.74      5.56 o 
 -22   4   6        1.29        4.03      4.19 o 
 -20   4   6     1261.06     1400.07     21.73 o 
 -18   4   6       66.30       76.29     14.05 o 
 -16   4   6      682.50      677.09     30.10 o 
 -14   4   6       74.76       82.31     15.86 o 
 -12   4   6      170.00      196.44     13.80 o 
 -10   4   6      250.46      279.53     10.66 o 
  -8   4   6      350.20      388.63     20.21 o 
  -6   4   6     3055.51     3455.55     39.52 o 
  -4   4   6      135.45      156.03      5.56 o 
  -2   4   6       82.85       87.15      6.21 o 
   0   4   6        5.41        6.01      2.04 o 
   2   4   6       64.48       59.91      5.11 o 
   4   4   6       16.27       14.45      4.84 o 
   6   4   6        8.21        7.59      3.93 o 
   8   4   6      100.57       90.08     22.14 o 
  10   4   6      645.33      681.52     17.17 o 
  12   4   6        9.92        4.32      6.80 o 
  14   4   6      143.68      120.60     72.44 o 
  16   4   6      141.52       85.75     34.09 o 
  18   4   6      250.57      204.37     23.57 o 
 -23   5   6       65.26       93.16     15.73 o 
 -21   5   6       55.68       46.35     11.67 o 
 -19   5   6       78.12       75.98     16.15 o 
 -17   5   6      903.91      906.41     27.59 o 
 -15   5   6      138.45      128.46      7.66 o 
 -13   5   6       62.63       49.61     11.09 o 
 -11   5   6        9.36        7.24      5.20 o 
  -9   5   6      861.20      892.49     19.32 o 
  -7   5   6       14.28       10.65      3.81 o 
  -5   5   6       17.17       15.47      4.43 o 
  -3   5   6       31.51       20.90      3.99 o 
  -1   5   6      665.34      671.98     24.89 o 
   1   5   6       44.52       45.57     10.03 o 
   3   5   6       12.60        7.73      3.81 o 
   5   5   6      686.85      699.27     25.61 o 
   7   5   6       75.54       91.30     14.94 o 
   9   5   6      178.94      122.74     12.55 o 
  11   5   6       11.18       11.56     10.59 o 
  13   5   6      377.74      382.68     14.35 o 
  15   5   6       44.09       32.33     14.97 o 
 -20   6   6       67.98       58.65     24.23 o 
 -18   6   6     1400.00     1473.01     28.69 o 
 -16   6   6       19.60       13.93      6.90 o 
 -14   6   6       94.28       80.43      9.88 o 
 -12   6   6      170.84      207.55     28.78 o 
 -10   6   6      121.98      112.90     12.03 o 
  -8   6   6      298.76      339.30      8.74 o 
  -6   6   6      674.83      684.54     15.75 o 
  -4   6   6      155.22      154.82     15.38 o 
  -2   6   6      149.67      163.35     15.85 o 
   0   6   6      206.19      211.42     19.66 o 
   2   6   6       68.02       71.87     16.51 o 
   4   6   6      297.10      351.91     29.32 o 
   6   6   6      324.66      339.54     15.82 o 
   8   6   6       22.39       26.73     10.15 o 
  10   6   6        6.92       97.82     74.78 o 
 -13   7   6      272.29      267.10     30.66 o 
 -11   7   6      212.80      200.70    109.24 o 
  -9   7   6       22.51       16.72     10.77 o 
  -7   7   6       11.09        3.25      5.06 o 
  -5   7   6        5.82        8.53      3.50 o 
  -3   7   6        0.24        7.34      7.22 o 
  -1   7   6        4.35        6.42      5.36 o 
   1   7   6      376.09      342.85     16.80 o 
   3   7   6       51.29       34.25     11.69 o 
 -31   1   7      601.49      653.07     27.59 o 
 -29   1   7      483.87      405.79     17.54 o 
 -27   1   7        9.68        4.07      8.16 o 
 -25   1   7      113.31       94.70     11.61 o 
 -23   1   7      318.56      323.72     14.36 o 
 -21   1   7     1618.53     1611.96     26.05 o 
 -19   1   7     1631.18     1601.96     37.65 o 
 -17   1   7     3689.11     3602.70     57.91 o 
 -15   1   7      548.04      481.85     17.08 o 
 -13   1   7       28.54       17.61      6.27 o 
 -11   1   7      564.31      579.75     15.74 o 
  -9   1   7      369.33      495.86     19.82 o 
  -7   1   7     3082.99     3125.36     44.63 o 
  -5   1   7       10.01       13.45      3.13 o 
  -3   1   7      774.15      736.71     13.81 o 
  -1   1   7      480.96      473.47     11.65 o 
   1   1   7      205.41      239.91      7.92 o 
   3   1   7       41.85       43.91      7.24 o 
   5   1   7      427.94      494.95     11.55 o 
   7   1   7       93.75      119.00      8.81 o 
   9   1   7      251.06      207.51      9.97 o 
  11   1   7      259.29      278.81     10.71 o 
  13   1   7      129.82       99.05     19.77 o 
  15   1   7     1199.63     1166.62     53.57 o 
  17   1   7      107.23       92.88     22.68 o 
  19   1   7        4.90        7.82      4.54 o 
 -30   2   7        5.47        6.14      4.50 o 
 -28   2   7     1021.00      977.93     22.20 o 
 -26   2   7      237.38      218.46     10.00 o 
 -24   2   7       58.92       66.62     15.31 o 
 -22   2   7      554.10      561.62     20.55 o 
 -20   2   7     2047.46     2277.51     25.36 o 
 -18   2   7      172.85      172.94     22.70 o 
 -16   2   7     1095.39     1099.15     25.43 o 
 -14   2   7      354.63      353.57     10.72 o 
 -12   2   7     2827.96     3008.16     43.13 o 
 -10   2   7     1964.09     1968.08     46.05 o 
  -8   2   7     2072.63     2438.33     32.15 o 
  -6   2   7    17401.82    17204.28    264.30 o 
  -4   2   7        0.27        3.60      1.89 o 
  -2   2   7       10.87       23.70      5.50 o 
   0   2   7       10.44        3.82      3.70 o 
   2   2   7       58.95       57.73      3.99 o 
   4   2   7       10.36       10.92      3.51 o 
   6   2   7      522.51      563.77     13.01 o 
   8   2   7       80.87       84.34      6.17 o 
  10   2   7      775.06      758.47     24.23 o 
  12   2   7       28.50       52.64     11.63 o 
  14   2   7        1.04       10.56      5.59 o 
  16   2   7       18.79       15.65      7.54 o 
  18   2   7      261.81      198.74     20.88 o 
 -29   3   7      239.06      224.17     25.62 o 
 -27   3   7      255.81      235.98     12.29 o 
 -25   3   7       68.05       51.29     12.59 o 
 -23   3   7      134.14      152.68     13.44 o 
 -21   3   7      216.50      225.73     10.49 o 
 -19   3   7       46.12       56.27     14.05 o 
 -17   3   7     5282.49     5464.70     71.69 o 
 -15   3   7      379.77      376.22     12.35 o 
 -13   3   7       10.67       14.14      5.41 o 
 -11   3   7       26.95       23.74      6.32 o 
  -9   3   7     2959.33     3289.02     46.27 o 
  -7   3   7     1233.91     1245.00     52.35 o 
  -5   3   7      650.12      651.80     10.84 o 
  -3   3   7      728.59      725.77     10.82 o 
  -1   3   7      355.23      327.70      8.01 o 
   1   3   7      173.50      144.88      9.68 o 
   3   3   7        2.99        2.99      2.22 o 
   5   3   7      438.75      489.93     19.28 o 
   7   3   7       56.93       44.50      5.79 o 
   9   3   7      376.22      379.23     18.24 o 
  11   3   7      136.52      165.31     17.41 o 
  13   3   7     2092.44     2090.47     30.98 o 
  15   3   7      395.33      422.14     30.63 o 
  17   3   7        1.74       10.05      8.20 o 
 -26   4   7      104.71       93.73     25.09 o 
 -24   4   7        6.26        8.90      4.57 o 
 -22   4   7      310.09      302.69     10.69 o 
 -20   4   7      557.89      568.10     19.11 o 
 -18   4   7     2561.41     2700.26     35.53 o 
 -16   4   7       68.11       76.27     11.85 o 
 -14   4   7       64.92       79.16     14.15 o 
 -12   4   7      981.75     1020.47     31.66 o 
 -10   4   7       29.26       21.86      6.90 o 
  -8   4   7      319.86      326.61      6.93 o 
  -6   4   7      244.52      287.27     11.88 o 
  -4   4   7     2335.41     2518.90     39.64 o 
  -2   4   7       36.42       39.91      6.20 o 
   0   4   7      228.19      238.20      9.24 o 
   2   4   7      157.06      189.78      7.96 o 
   4   4   7      536.46      547.94     28.53 o 
   6   4   7      243.74      256.65     18.37 o 
   8   4   7      348.17      350.34     11.89 o 
  10   4   7        3.07       10.18      4.79 o 
  12   4   7       22.18       24.35     15.60 o 
  14   4   7        7.88        0.07     14.92 o 
  16   4   7       25.80       20.53     15.03 o 
 -23   5   7      790.32      767.53     34.01 o 
 -21   5   7      335.58      335.95     13.06 o 
 -19   5   7     1709.33     1844.88     30.33 o 
 -17   5   7        7.71        9.23      5.00 o 
 -15   5   7      307.96      313.40     14.81 o 
 -13   5   7       15.87       14.98      4.88 o 
 -11   5   7      211.36      181.31     17.92 o 
  -9   5   7      101.25       97.50      8.32 o 
  -7   5   7        0.02        3.64      2.80 o 
  -5   5   7      130.01      135.82      7.10 o 
  -3   5   7       52.94       37.93      8.96 o 
  -1   5   7      209.08      204.99      7.22 o 
   1   5   7     2657.07     2828.79     38.63 o 
   3   5   7      181.88      168.29     16.31 o 
   5   5   7      471.44      472.89     18.83 o 
   7   5   7      107.03       76.97     24.56 o 
   9   5   7       62.26       49.53     16.37 o 
  11   5   7       19.74       13.90      9.19 o 
  13   5   7      679.96      679.51     35.58 o 
 -18   6   7     1028.48     1061.52     38.34 o 
 -16   6   7       14.97        8.93      6.22 o 
 -14   6   7      107.61       82.15     26.83 o 
 -12   6   7      229.13      267.03     11.81 o 
 -10   6   7        0.25        1.84      3.31 o 
  -8   6   7        7.85        8.23      3.43 o 
  -6   6   7      358.07      352.55     11.48 o 
  -4   6   7      356.71      370.71     15.40 o 
  -2   6   7       66.65       64.20     17.38 o 
   0   6   7        0.11        4.82      5.09 o 
   2   6   7       52.63       51.67     14.54 o 
   4   6   7      616.05      648.52     35.86 o 
   6   6   7        8.47       10.69      7.57 o 
   8   6   7      128.06      115.89     29.06 o 
 -11   7   7       35.84       34.41     30.88 o 
  -9   7   7      353.38      328.02     29.53 o 
  -7   7   7        9.73       12.71      6.58 o 
  -5   7   7       13.18       17.41      9.26 o 
  -3   7   7      100.13       68.96     26.53 o 
  -1   7   7     1402.69     1512.48     74.43 o 
   1   7   7      106.73       84.49     30.09 o 
 -30   0   8       28.23       48.47     14.36 o 
 -28   0   8      880.57      855.13     36.84 o 
 -26   0   8      109.68      110.98     50.50 o 
 -24   0   8        9.25       16.44      8.05 o 
 -22   0   8       92.44       74.24     20.93 o 
 -20   0   8    11684.35    11023.98    234.11 o 
 -18   0   8      589.41      525.76     28.87 o 
 -16   0   8     1366.62     1449.13     43.94 o 
 -14   0   8     1113.48     1072.56     30.33 o 
 -12   0   8     7820.48     7874.26    157.12 o 
 -10   0   8      234.32      181.41     14.62 o 
  -8   0   8     2735.75     3464.29     70.75 o 
  -6   0   8     8083.89     8466.74    153.23 o 
  -4   0   8     1072.92      840.41     17.83 o 
  -2   0   8     3966.30     3800.18     54.28 o 
   0   0   8       56.52       59.48     17.37 o 
   2   0   8     2272.76     2103.15     35.28 o 
   4   0   8      387.58      364.57     18.44 o 
   6   0   8       75.65       93.94     23.79 o 
   8   0   8      115.98       92.66     19.59 o 
  10   0   8      816.06      682.76     26.81 o 
  12   0   8      484.48      413.97     16.69 o 
  14   0   8       93.59      122.43     12.17 o 
  16   0   8      201.51      258.79     27.17 o 
  18   0   8       51.10       44.07     23.68 o 
 -29   1   8      329.18      316.86     14.66 o 
 -27   1   8        2.53        8.83      6.94 o 
 -25   1   8      350.56      344.61     11.93 o 
 -23   1   8      353.54      358.14     23.20 o 
 -21   1   8      857.98      887.33     24.41 o 
 -19   1   8      319.71      312.65     19.09 o 
 -17   1   8    12137.16    11379.17    288.43 o 
 -15   1   8      811.59      790.84     29.46 o 
 -13   1   8      300.61      264.60     17.89 o 
 -11   1   8      250.78      234.15     10.37 o 
  -9   1   8     4276.41     4709.58     82.59 o 
  -7   1   8     2803.45     3045.11     47.84 o 
  -5   1   8      156.13      185.60     11.58 o 
  -3   1   8     2057.81     2068.08     27.98 o 
  -1   1   8      560.39      543.84     11.14 o 
   1   1   8      161.15      134.54     12.88 o 
   3   1   8      622.24      643.37     13.93 o 
   5   1   8        7.82        9.12      5.77 o 
   7   1   8      940.02      955.72     17.42 o 
   9   1   8     1451.19     1512.92     25.40 o 
  11   1   8       43.28       46.46     10.93 o 
  13   1   8     2270.15     2062.55     29.20 o 
  15   1   8     1064.64     1053.94     17.89 o 
  17   1   8      142.50      134.18     17.86 o 
 -30   2   8       34.82       30.61     18.07 o 
 -28   2   8       25.18       23.73      7.65 o 
 -26   2   8       83.18       68.82     18.73 o 
 -24   2   8      237.73      242.18     12.56 o 
 -22   2   8      315.72      287.37     10.50 o 
 -20   2   8     1501.63     1567.81     34.20 o 
 -18   2   8      232.28      231.75     13.27 o 
 -16   2   8       46.17       46.89     12.60 o 
 -14   2   8       66.31       91.78     27.94 o 
 -12   2   8      356.20      342.23     24.51 o 
 -10   2   8       56.66       58.22     17.10 o 
  -8   2   8      129.61      153.24     12.00 o 
  -6   2   8      286.86      254.10      9.23 o 
  -4   2   8     1789.42     1899.56     31.24 o 
  -2   2   8       44.75       43.37      8.89 o 
   0   2   8      100.26      101.76     10.76 o 
   2   2   8      656.34      670.28     11.79 o 
   4   2   8      113.86      115.78      5.28 o 
   6   2   8        2.29        1.13      4.22 o 
   8   2   8      218.37      257.10     15.98 o 
  10   2   8      109.06      100.07     10.01 o 
  12   2   8        3.87       15.49      7.35 o 
  14   2   8       81.40       76.17     20.32 o 
  16   2   8       24.71       21.03      9.45 o 
  18   2   8       38.34       28.29     12.50 o 
 -27   3   8      747.40      707.75     13.84 o 
 -25   3   8      112.85      113.20     19.43 o 
 -23   3   8       50.83       47.87      9.85 o 
 -21   3   8      197.63      206.26     14.15 o 
 -19   3   8     2229.82     2293.61     46.10 o 
 -17   3   8     1165.23     1235.75     19.52 o 
 -15   3   8       25.68       24.05      6.15 o 
 -13   3   8        8.65       10.19      5.46 o 
 -11   3   8        0.55        2.07      6.23 o 
  -9   3   8      152.82      176.15     17.99 o 
  -7   3   8      103.79      105.13      7.17 o 
  -5   3   8      209.63      218.70      6.92 o 
  -3   3   8       58.32       50.26      8.20 o 
  -1   3   8        1.80        1.70      2.48 o 
   1   3   8     3642.04     3806.82     81.10 o 
   3   3   8       79.78       85.35      4.13 o 
   5   3   8      230.30      209.13     23.83 o 
   7   3   8       58.14       63.15     14.98 o 
   9   3   8      316.35      297.27     20.81 o 
  11   3   8       67.11       65.29     13.69 o 
  13   3   8        2.94        5.17      7.60 o 
  15   3   8      113.52       70.48     20.79 o 
 -26   4   8        2.99        7.67      4.31 o 
 -24   4   8        4.59        1.59      5.03 o 
 -22   4   8       95.98       94.62     14.43 o 
 -20   4   8     2900.25     3093.63     32.62 o 
 -18   4   8      595.34      671.48     25.54 o 
 -16   4   8       69.91       73.15     17.14 o 
 -14   4   8      167.00      163.45     10.77 o 
 -12   4   8     1464.09     1565.49     45.11 o 
 -10   4   8        5.66        3.72      3.91 o 
  -8   4   8       45.97       44.85      9.11 o 
  -6   4   8     2207.49     2409.08     23.50 o 
  -4   4   8      577.82      584.12      9.37 o 
  -2   4   8      615.17      634.27     18.38 o 
   0   4   8       68.06       84.34      8.39 o 
   2   4   8      469.18      472.77     30.79 o 
   4   4   8      585.62      609.14     21.84 o 
   6   4   8       38.33       42.07     10.28 o 
   8   4   8        3.13        4.57      5.35 o 
  10   4   8      540.26      519.95     26.33 o 
  12   4   8      155.59      174.75     41.88 o 
  14   4   8        6.57        4.57      8.54 o 
 -23   5   8      108.31      101.30     29.50 o 
 -21   5   8       15.00       13.82      8.31 o 
 -19   5   8        4.91       -1.20      4.27 o 
 -17   5   8     2416.60     2572.46     45.85 o 
 -15   5   8      344.51      331.08     16.90 o 
 -13   5   8        3.42        3.66      5.24 o 
 -11   5   8       48.89       36.60      9.04 o 
  -9   5   8     1151.77     1219.31     17.99 o 
  -7   5   8      233.87      233.41      6.27 o 
  -5   5   8      176.61      169.98      8.01 o 
  -3   5   8        6.82        6.81      2.54 o 
  -1   5   8     1725.00     1820.99     48.49 o 
   1   5   8        9.36       11.30      4.96 o 
   3   5   8       70.07       92.41     20.20 o 
   5   5   8      145.98      113.70     22.81 o 
   7   5   8      372.73      390.21     15.06 o 
   9   5   8      301.66      299.01     21.14 o 
  11   5   8       29.88       31.23     10.58 o 
 -18   6   8       17.77       11.96      6.60 o 
 -16   6   8        5.41        9.27      6.34 o 
 -14   6   8        9.96        9.60      7.75 o 
 -12   6   8      436.89      459.89     26.83 o 
 -10   6   8       17.11       11.51      4.65 o 
  -8   6   8      101.73       73.86     18.91 o 
  -6   6   8        9.46       10.99      6.79 o 
  -4   6   8     1390.02     1387.71     33.05 o 
  -2   6   8       14.74       13.53      5.78 o 
   0   6   8       68.94       57.43     16.12 o 
   2   6   8     1015.06      986.60     37.21 o 
   4   6   8       19.06       24.44     10.37 o 
   6   6   8      101.93       65.18     27.50 o 
 -29   1   9        0.00        2.23      9.48 o 
 -27   1   9      182.91      129.16     15.33 o 
 -25   1   9      559.29      551.47     18.74 o 
 -23   1   9     1715.55     1839.55     30.78 o 
 -21   1   9       69.29       54.58     13.64 o 
 -19   1   9      460.96      446.48     15.50 o 
 -17   1   9     4414.61     4547.42     73.28 o 
 -15   1   9       20.46       15.90      7.91 o 
 -13   1   9        4.55        0.08      8.71 o 
 -11   1   9       89.54       75.83     13.33 o 
  -9   1   9     1843.17     2150.50     40.87 o 
  -7   1   9        0.69        1.35      3.94 o 
  -5   1   9       52.49       51.03     10.78 o 
  -3   1   9      125.83      139.37     11.99 o 
  -1   1   9      532.74      560.25     15.42 o 
   1   1   9     2789.48     2805.61     54.49 o 
   3   1   9      890.47      944.20     44.10 o 
   5   1   9       34.78       43.54     11.24 o 
   7   1   9      777.54      753.71     30.69 o 
   9   1   9      679.92      679.38     15.96 o 
  11   1   9      106.96       77.06     23.44 o 
  13   1   9      833.70      864.78     25.62 o 
  15   1   9       45.63       23.03     13.20 o 
 -28   2   9        6.78        4.84      6.53 o 
 -26   2   9       44.21       41.30     10.48 o 
 -24   2   9        0.24        3.17      4.84 o 
 -22   2   9      564.14      587.67     19.42 o 
 -20   2   9    17312.00    17387.14    348.31 o 
 -18   2   9     1907.42     1946.13     35.26 o 
 -16   2   9       32.70       35.30     11.35 o 
 -14   2   9     1185.05     1240.84     50.61 o 
 -12   2   9     2435.28     2555.84    111.78 o 
 -10   2   9       22.41       17.87     15.08 o 
  -8   2   9       52.13       73.82     18.03 o 
  -6   2   9       72.00       90.90     19.23 o 
  -4   2   9      247.54      242.06     13.01 o 
  -2   2   9     4300.77     4476.79     85.83 o 
   0   2   9      247.77      245.89     11.20 o 
   2   2   9     6704.45     6677.06     66.64 o 
   4   2   9      726.16      720.20     13.03 o 
   6   2   9       21.42       19.91      8.58 o 
   8   2   9       37.53       18.15      6.91 o 
  10   2   9     1658.10     1540.74     20.86 o 
  12   2   9      634.99      542.85     26.72 o 
  14   2   9       24.57       17.28      9.31 o 
  16   2   9      513.64      594.58     39.85 o 
 -27   3   9       29.64       39.69     12.70 o 
 -25   3   9        0.02        5.28      5.07 o 
 -23   3   9      391.34      420.59     15.17 o 
 -21   3   9       51.65       46.72     13.58 o 
 -19   3   9      306.09      307.36     15.25 o 
 -17   3   9     4487.01     4922.30    106.99 o 
 -15   3   9      625.88      658.37     21.05 o 
 -13   3   9       17.06       21.19      8.02 o 
 -11   3   9      217.11      199.65     10.13 o 
  -9   3   9     1346.95     1496.66     25.27 o 
  -7   3   9      323.95      327.40     10.59 o 
  -5   3   9       17.70       21.02      5.63 o 
  -3   3   9       23.88       23.69      5.51 o 
  -1   3   9     4952.77     5230.81     87.66 o 
   1   3   9      195.69      218.12     14.05 o 
   3   3   9      499.76      534.18     23.24 o 
   5   3   9       29.77       31.27      8.21 o 
   7   3   9     1259.46     1251.59     24.43 o 
   9   3   9      723.12      720.36     19.56 o 
  11   3   9        4.67        9.72      9.09 o 
  13   3   9      688.91      580.98     21.97 o 
 -24   4   9      691.99      693.71     14.14 o 
 -22   4   9      204.29      174.92     21.01 o 
 -20   4   9     2639.94     2868.57     34.89 o 
 -18   4   9     1147.96     1211.98     30.35 o 
 -16   4   9       36.35       33.67      7.69 o 
 -14   4   9        6.29        9.95      4.85 o 
 -12   4   9      388.10      380.48     10.45 o 
 -10   4   9      121.34      118.91      9.48 o 
  -8   4   9     1120.70     1151.19     25.89 o 
  -6   4   9      299.71      324.58     10.73 o 
  -4   4   9      900.58      982.99     21.91 o 
  -2   4   9        6.53        6.97      5.42 o 
   0   4   9      820.12      867.19     37.24 o 
   2   4   9     1889.57     2075.57     52.83 o 
   4   4   9      126.28      131.27     11.13 o 
   6   4   9        0.87       12.03      3.86 o 
   8   4   9        2.92        6.00      7.28 o 
  10   4   9      368.11      407.42     21.37 o 
  12   4   9      139.18      130.75     46.63 o 
 -21   5   9      161.21      187.28     28.69 o 
 -19   5   9      102.69      100.98     13.71 o 
 -17   5   9       95.96       77.60     16.96 o 
 -15   5   9     1008.09     1134.72     33.29 o 
 -13   5   9       33.99       30.61      7.14 o 
 -11   5   9        3.72        2.96      3.75 o 
  -9   5   9       40.33       23.30      6.90 o 
  -7   5   9      285.04      305.07     12.69 o 
  -5   5   9      290.39      296.35     15.24 o 
  -3   5   9      593.87      578.62     16.17 o 
  -1   5   9      450.81      486.11     19.92 o 
   1   5   9     3054.77     3236.20     42.62 o 
   3   5   9       55.49       60.05     20.02 o 
   5   5   9       22.92       17.63      7.83 o 
   7   5   9        2.93        9.72      9.04 o 
 -16   6   9        5.55        9.48      6.50 o 
 -14   6   9       26.49       18.23     11.91 o 
 -12   6   9      314.15      331.74     13.94 o 
 -10   6   9        8.59       15.71      4.54 o 
  -8   6   9       79.65       59.15     20.02 o 
  -6   6   9      498.69      470.89     17.47 o 
  -4   6   9       95.66       78.30     19.82 o 
  -2   6   9       77.00       81.41     23.37 o 
   0   6   9      133.78      105.15     34.18 o 
   2   6   9       24.80       20.87      6.10 o 
 -30   0  10       56.14       28.59     20.80 o 
 -28   0  10      285.27      373.45     22.45 o 
 -26   0  10      229.80      212.66     79.96 o 
 -24   0  10       74.72       79.25     25.70 o 
 -22   0  10     1558.08     1577.34     47.38 o 
 -20   0  10    24903.29    24417.15    174.22 o 
 -18   0  10     1971.20     2152.82     50.13 o 
 -16   0  10     1103.63     1137.40     38.44 o 
 -14   0  10      756.00      833.96     31.16 o 
 -12   0  10      730.43      723.76     34.78 o 
 -10   0  10      119.61       98.93     44.08 o 
  -8   0  10       78.14      120.28     38.58 o 
  -6   0  10      911.26      972.85     45.04 o 
  -4   0  10      334.50      293.45     18.62 o 
  -2   0  10     2580.92     2633.71     73.27 o 
   0   0  10      289.79      317.64     13.80 o 
   2   0  10    11042.76    11187.35    122.49 o 
   4   0  10      477.43      472.37     19.78 o 
   6   0  10        0.34        5.29      6.78 o 
   8   0  10        7.83        4.76      9.81 o 
  10   0  10     2624.39     2374.04     57.83 o 
  12   0  10      243.66      227.36     35.63 o 
  14   0  10       56.30       29.21     14.39 o 
 -29   1  10      293.87      323.63     21.69 o 
 -27   1  10       30.55       16.40      7.73 o 
 -25   1  10       35.44       22.86      9.43 o 
 -23   1  10     1066.73     1113.05     30.06 o 
 -21   1  10      308.44      275.14     12.67 o 
 -19   1  10      644.92      657.80     25.04 o 
 -17   1  10      360.62      345.97     13.73 o 
 -15   1  10      122.26      120.23     40.03 o 
 -13   1  10      133.65      127.88     18.90 o 
 -11   1  10      182.91      183.73     11.89 o 
  -9   1  10      116.80      129.98     19.04 o 
  -7   1  10       23.84       24.41      7.70 o 
  -5   1  10        2.05        2.64      7.87 o 
  -3   1  10      703.85      708.39     20.82 o 
  -1   1  10    10040.12    10034.45    132.07 o 
   1   1  10     4202.25     4441.32    105.49 o 
   3   1  10      465.89      443.57     12.69 o 
   5   1  10      431.78      448.79     12.79 o 
   7   1  10      693.23      725.18     17.16 o 
   9   1  10      385.56      387.45     11.36 o 
  11   1  10      210.71      157.45     24.62 o 
  13   1  10       41.39       24.75      9.99 o 
 -28   2  10       23.09       18.89      9.10 o 
 -26   2  10       11.89        6.94      4.76 o 
 -24   2  10       93.11       72.78     22.26 o 
 -22   2  10       27.16       36.54      6.49 o 
 -20   2  10      523.42      556.47     17.77 o 
 -18   2  10     2448.06     2637.21     73.56 o 
 -16   2  10       43.33       27.92     10.61 o 
 -14   2  10        7.46        7.31      7.63 o 
 -12   2  10      128.79      111.64     34.54 o 
 -10   2  10       16.54       40.95     17.79 o 
  -8   2  10      393.94      421.95     39.01 o 
  -6   2  10       26.99       33.70     10.86 o 
  -4   2  10        3.00        3.79      4.52 o 
  -2   2  10       30.53       34.65     11.03 o 
   0   2  10      199.38      194.39     12.43 o 
   2   2  10      617.11      620.81     30.73 o 
   4   2  10      586.25      616.25     13.29 o 
   6   2  10       22.05       19.11      9.88 o 
   8   2  10       31.57       21.40      8.27 o 
  10   2  10      118.53      102.99     27.57 o 
  12   2  10      127.02      109.42     31.22 o 
 -27   3  10        1.97        4.51      4.05 o 
 -25   3  10      113.98       88.60     21.19 o 
 -23   3  10     1174.65     1221.90     22.54 o 
 -21   3  10      937.45      995.36     39.20 o 
 -19   3  10      309.61      361.59     13.91 o 
 -17   3  10      413.40      423.71     20.71 o 
 -15   3  10      415.43      434.79     18.38 o 
 -13   3  10       83.67       88.02     23.19 o 
 -11   3  10      239.17      250.71     12.96 o 
  -9   3  10       78.35       75.61     20.59 o 
  -7   3  10      198.03      202.83     13.46 o 
  -5   3  10     1364.18     1426.59     22.50 o 
  -3   3  10     1040.51     1013.42     33.10 o 
  -1   3  10      154.87      170.27     16.87 o 
   1   3  10     1739.17     1659.41     31.79 o 
   3   3  10      588.81      642.86     17.31 o 
   5   3  10      227.98      248.74     12.91 o 
   7   3  10       62.95       62.15     13.08 o 
   9   3  10       82.01       55.55     26.40 o 
  11   3  10        0.11        1.80      8.24 o 
 -24   4  10        2.78        7.92      3.52 o 
 -22   4  10        6.77        4.89      5.79 o 
 -20   4  10     5761.42     6266.50     56.77 o 
 -18   4  10       16.47       13.12      6.23 o 
 -16   4  10      123.01       95.62     16.84 o 
 -14   4  10       84.44       97.26     12.75 o 
 -12   4  10      560.02      508.64     11.66 o 
 -10   4  10      142.92      132.04     14.02 o 
  -8   4  10       12.86       12.41      4.47 o 
  -6   4  10       15.01       14.13      4.45 o 
  -4   4  10       57.51       50.32     14.37 o 
  -2   4  10      561.68      637.33     19.66 o 
   0   4  10      103.07       75.24     21.98 o 
   2   4  10     1448.30     1557.62     65.96 o 
   4   4  10        0.56        7.54      6.71 o 
   6   4  10       36.82       41.72     12.70 o 
   8   4  10        7.87       -8.33     12.64 o 
 -21   5  10       32.43       31.17     10.21 o 
 -19   5  10      411.67      392.33     12.58 o 
 -17   5  10      517.32      509.27     12.21 o 
 -15   5  10       12.13       15.22      4.79 o 
 -13   5  10        5.73        7.06      4.21 o 
 -11   5  10        1.67        1.41      4.08 o 
  -9   5  10       29.01       25.07      7.82 o 
  -7   5  10      151.14      164.29     14.20 o 
  -5   5  10       14.70       10.00      3.93 o 
  -3   5  10      154.57      161.44     26.32 o 
  -1   5  10     3992.52     4348.31     59.71 o 
   1   5  10      905.50      932.72     23.25 o 
   3   5  10       23.98       20.44      6.66 o 
   5   5  10        2.73       -0.19     10.71 o 
 -12   6  10      700.96      668.14     30.62 o 
 -10   6  10       24.05       14.03      7.78 o 
  -8   6  10      629.79      595.23     29.34 o 
  -6   6  10       10.27        9.35      9.25 o 
  -4   6  10       78.69       56.59     22.18 o 
  -2   6  10       36.52       29.36     14.80 o 
 -27   1  11        8.45       10.21      8.81 o 
 -25   1  11      198.93      197.12     11.84 o 
 -23   1  11      271.59      284.86     16.44 o 
 -21   1  11      491.79      481.67     29.44 o 
 -19   1  11        9.82       14.04      9.52 o 
 -17   1  11      244.97      232.92     16.43 o 
 -15   1  11       56.60       55.21     15.53 o 
 -13   1  11       22.76       11.76      9.72 o 
 -11   1  11       86.42       89.22     28.12 o 
  -9   1  11      289.64      268.07     17.12 o 
  -7   1  11       16.94       18.65      8.79 o 
  -5   1  11      229.63      233.10     16.24 o 
  -3   1  11     2674.28     2750.09     34.88 o 
  -1   1  11     7887.38     8001.54    199.87 o 
   1   1  11     1714.60     1699.38     26.07 o 
   3   1  11       62.21       58.12     13.87 o 
   5   1  11      543.94      596.56     13.22 o 
   7   1  11       12.77       19.64      5.48 o 
   9   1  11      228.14      243.50     14.49 o 
  11   1  11       56.00       26.49      9.95 o 
 -26   2  11      583.63      554.20     14.34 o 
 -24   2  11       89.17       78.53     18.80 o 
 -22   2  11       11.14       12.55      5.53 o 
 -20   2  11     6853.52     7361.26    132.85 o 
 -18   2  11      101.14       88.76     26.29 o 
 -16   2  11     1721.80     1788.91     36.86 o 
 -14   2  11       79.96       60.30     19.22 o 
 -12   2  11     1073.08      940.18     92.90 o 
 -10   2  11     1043.79      995.93     58.29 o 
  -8   2  11       63.19       80.51     18.86 o 
  -6   2  11        8.44       10.47      6.82 o 
  -4   2  11      613.63      626.06     21.52 o 
  -2   2  11      195.23      194.58     19.26 o 
   0   2  11      104.80      109.25     21.34 o 
   2   2  11     1439.80     1496.49     33.94 o 
   4   2  11       15.42        6.81      4.89 o 
   6   2  11      163.52      139.96     32.11 o 
   8   2  11       57.33       44.61     11.98 o 
  10   2  11      520.20      441.67     25.38 o 
 -25   3  11      309.23      316.81     14.99 o 
 -23   3  11      117.85      109.14     14.60 o 
 -21   3  11        2.32        0.65      8.39 o 
 -19   3  11      950.76      903.84     36.92 o 
 -17   3  11      182.00      207.26     12.34 o 
 -15   3  11        2.05        7.12     10.88 o 
 -13   3  11      138.63      137.40     14.71 o 
 -11   3  11       29.81       24.96     13.10 o 
  -9   3  11      194.46      188.31     10.47 o 
  -7   3  11      118.51      110.19     11.36 o 
  -5   3  11      118.08      113.92     18.33 o 
  -3   3  11     1138.60     1232.96     35.04 o 
  -1   3  11     9154.54    10289.09    226.63 o 
   1   3  11     4001.92     4338.25    127.33 o 
   3   3  11      124.19      126.51     26.24 o 
   5   3  11      124.65      117.63     30.36 o 
   7   3  11      277.90      303.10     32.87 o 
   9   3  11      212.04      195.92     30.53 o 
 -22   4  11      494.19      514.98     24.70 o 
 -20   4  11       63.75       56.54     12.08 o 
 -18   4  11     2975.65     3227.88     62.27 o 
 -16   4  11       35.75       25.68      8.25 o 
 -14   4  11      140.35      133.20     11.85 o 
 -12   4  11      506.93      495.20     17.93 o 
 -10   4  11       15.15       17.14      4.74 o 
  -8   4  11       48.64       41.68     11.58 o 
  -6   4  11       64.07       63.00     14.84 o 
  -4   4  11       15.00       19.23      6.05 o 
  -2   4  11      255.26      302.32     18.88 o 
   0   4  11      206.54      201.31     12.64 o 
   2   4  11       49.64       38.39     18.60 o 
   4   4  11      694.41      658.05     18.55 o 
   6   4  11       14.67       27.53     10.77 o 
 -17   5  11      625.39      617.69     26.24 o 
 -15   5  11        8.09        5.95      6.01 o 
 -13   5  11       66.21       45.26     14.84 o 
 -11   5  11      315.75      287.78     24.25 o 
  -9   5  11        6.71        7.57      5.57 o 
  -7   5  11        0.13        2.59      5.32 o 
  -5   5  11      519.14      519.10     13.34 o 
  -3   5  11      255.52      226.66      9.95 o 
  -1   5  11      108.31      110.48     42.58 o 
   1   5  11      380.44      379.98     68.21 o 
 -28   0  12       14.53       26.12     12.23 o 
 -26   0  12      355.52      327.54     22.32 o 
 -24   0  12       12.52        9.39     10.81 o 
 -22   0  12      522.06      580.06     28.13 o 
 -20   0  12      328.38      337.11     83.03 o 
 -18   0  12       34.41       21.67      7.51 o 
 -16   0  12     1077.01     1030.40     40.00 o 
 -14   0  12     1204.32     1270.42     45.59 o 
 -12   0  12     4092.61     3613.26    140.95 o 
 -10   0  12     1769.73     1652.25     70.43 o 
  -8   0  12      299.10      305.40     24.19 o 
  -6   0  12      427.07      436.96     31.02 o 
  -4   0  12      203.58      233.32     20.32 o 
  -2   0  12       83.23       76.15     14.98 o 
   0   0  12      229.30      228.71     14.87 o 
   2   0  12      372.52      368.25     16.34 o 
   4   0  12       12.00        7.80      8.14 o 
   6   0  12      195.37      154.18     39.72 o 
   8   0  12       22.10       18.04     11.25 o 
 -27   1  12        0.67        9.20      9.00 o 
 -25   1  12      252.74      254.07     14.90 o 
 -23   1  12       12.05        0.29      8.44 o 
 -21   1  12       17.13       25.33     13.46 o 
 -19   1  12       79.90       60.74     14.04 o 
 -17   1  12      736.44      709.10     23.14 o 
 -15   1  12       23.61       16.43      9.14 o 
 -13   1  12        3.17        5.34      5.08 o 
 -11   1  12      225.31      238.54     14.57 o 
  -9   1  12      594.81      549.03     43.67 o 
  -7   1  12      615.73      631.54     44.61 o 
  -5   1  12        0.19        2.28      7.41 o 
  -3   1  12     2020.08     2138.20     38.79 o 
  -1   1  12     6757.60     7143.30     73.22 o 
   1   1  12     1835.41     1741.34     40.42 o 
   3   1  12      472.19      512.95     13.27 o 
   5   1  12       50.74       62.18      8.56 o 
   7   1  12       65.63       74.83      8.21 o 
   9   1  12      306.81      289.11     21.64 o 
 -26   2  12       15.28       10.43      5.26 o 
 -24   2  12      862.17      926.95     18.98 o 
 -22   2  12      305.97      316.26     15.13 o 
 -20   2  12       25.16       18.04      6.38 o 
 -18   2  12      192.01      158.02     33.54 o 
 -16   2  12      127.89      124.97     14.20 o 
 -14   2  12      112.76       81.17     25.22 o 
 -12   2  12      173.03      131.38     40.40 o 
 -10   2  12       66.70       73.48     27.72 o 
  -8   2  12       52.32       51.14     11.05 o 
  -6   2  12       84.74       95.39     21.61 o 
  -4   2  12        0.33       12.05      7.99 o 
  -2   2  12      182.28      159.03     24.28 o 
   0   2  12      597.55      610.84     32.96 o 
   2   2  12      146.45      154.40     15.65 o 
   4   2  12       12.80        6.04      7.29 o 
   6   2  12        1.52        1.15      8.43 o 
   8   2  12      111.38      116.37     13.14 o 
 -23   3  12       12.89        9.16      6.16 o 
 -21   3  12      199.23      183.67     15.83 o 
 -19   3  12       39.92       36.84     10.66 o 
 -17   3  12      156.37      116.46     33.16 o 
 -15   3  12      244.34      253.00     12.67 o 
 -13   3  12      269.36      249.21     17.88 o 
 -11   3  12        2.86      -11.24      9.22 o 
  -9   3  12       65.10       58.41     14.78 o 
  -7   3  12      205.29      212.13     28.93 o 
  -5   3  12       14.93       10.12      7.52 o 
  -3   3  12      182.55      179.58     19.08 o 
  -1   3  12     3199.41     3403.98     76.27 o 
   1   3  12      461.63      563.18     19.74 o 
   3   3  12       12.91       17.27      8.86 o 
   5   3  12        0.00        6.31      7.26 o 
 -20   4  12     1140.07     1091.66     38.44 o 
 -18   4  12       21.11       19.58      6.13 o 
 -16   4  12      342.20      332.44     12.27 o 
 -14   4  12      486.75      458.84     13.36 o 
 -12   4  12     1063.86     1085.77     26.03 o 
 -10   4  12      795.86      790.38     47.08 o 
  -8   4  12       12.84        6.41      5.19 o 
  -6   4  12       26.21       19.86     11.50 o 
  -4   4  12        0.86        7.30      5.93 o 
  -2   4  12       23.89       19.72      7.13 o 
   0   4  12        1.85        6.81      6.08 o 
   2   4  12      111.83      108.00     16.24 o 
 -13   5  12       34.86       31.41      9.15 o 
 -11   5  12       22.03       18.85      7.82 o 
  -9   5  12       26.74       22.08      6.62 o 
  -7   5  12       45.34       39.64     12.23 o 
  -5   5  12        1.76        2.71      4.59 o 
 -25   1  13       44.86       43.25     17.05 o 
 -23   1  13      157.02      186.36     22.38 o 
 -21   1  13       14.80       11.91      7.28 o 
 -19   1  13        0.76        5.20      7.33 o 
 -17   1  13      120.56      117.15     33.84 o 
 -15   1  13       28.63        6.40      8.03 o 
 -13   1  13      122.49       92.19     36.24 o 
 -11   1  13      260.48      273.27     14.93 o 
  -9   1  13        6.02        6.51     10.47 o 
  -7   1  13      425.31      407.54     19.24 o 
  -5   1  13       63.78       48.46     14.65 o 
  -3   1  13       69.44       53.87     16.45 o 
  -1   1  13     1778.07     1745.41     21.24 o 
   1   1  13       17.30       23.21      7.10 o 
   3   1  13      448.95      463.43     11.83 o 
   5   1  13      253.47      234.93     17.70 o 
 -24   2  13        2.93        8.06      6.14 o 
 -22   2  13      864.56      956.62     23.92 o 
 -20   2  13       57.49       66.27     26.57 o 
 -18   2  13      231.10      217.38     36.92 o 
 -16   2  13        9.62        6.90      7.96 o 
 -14   2  13      842.91      843.07     42.66 o 
 -12   2  13     3466.79     3260.13     53.69 o 
 -10   2  13     1164.56     1176.68     33.13 o 
  -8   2  13      413.12      407.18     19.21 o 
  -6   2  13       92.73       90.51     19.06 o 
  -4   2  13      103.42       87.32     26.86 o 
  -2   2  13      210.32      178.31     22.80 o 
   0   2  13      125.24       93.08     23.31 o 
   2   2  13      443.09      435.75     16.23 o 
   4   2  13        0.00       11.19      5.35 o 
 -21   3  13        8.51       11.13      4.48 o 
 -19   3  13       53.46       60.67     14.21 o 
 -17   3  13        1.61       -2.68      7.65 o 
 -15   3  13      255.57      251.45     35.58 o 
 -13   3  13        1.02        6.84      5.56 o 
 -11   3  13       39.31       38.42     13.30 o 
  -9   3  13       61.62       54.32     21.25 o 
  -7   3  13      253.66      228.19     16.09 o 
  -5   3  13      228.82      282.03     21.90 o 
  -3   3  13      343.93      296.68     27.22 o 
  -1   3  13      787.78      809.94     19.12 o 
   1   3  13      672.75      663.67     33.46 o 
 -16   4  13       49.28       28.72      9.27 o 
 -14   4  13        0.06        3.79      3.93 o 
 -12   4  13      256.85      240.97     13.45 o 
 -10   4  13      667.76      743.69     30.93 o 
  -8   4  13       16.69        9.28      8.70 o 
  -6   4  13       62.51       45.59     11.26 o 
  -4   4  13        5.49        8.57      4.89 o 
  -2   4  13      105.69       93.90     31.60 o 
 -24   0  14        0.80       16.54     16.27 o 
 -22   0  14      665.31      770.41     32.17 o 
 -20   0  14      159.89      154.24     43.26 o 
 -18   0  14      577.62      532.96     30.52 o 
 -16   0  14      150.66      179.12     18.37 o 
 -14   0  14      308.61      198.68     19.61 o 
 -12   0  14     1951.58     1616.70     41.42 o 
 -10   0  14     1311.39     1304.14     39.41 o 
  -8   0  14      478.86      414.14     24.10 o 
  -6   0  14       87.21      115.75     59.20 o 
  -4   0  14      456.92      601.23     36.20 o 
  -2   0  14      301.25      305.20     17.16 o 
   0   0  14       18.12       22.44     11.76 o 
   2   0  14       34.36       12.27     10.76 o 
 -23   1  14      377.51      546.54     35.13 o 
 -21   1  14        7.42        3.33     10.02 o 
 -19   1  14      364.22      385.67     15.65 o 
 -17   1  14      779.53      821.80     24.12 o 
 -15   1  14      311.70      259.01     36.68 o 
 -13   1  14        4.35        0.21      9.20 o 
 -11   1  14        2.17        5.67      9.51 o 
  -9   1  14       48.77       28.46     15.00 o 
  -7   1  14       32.93       15.85      9.44 o 
  -5   1  14      214.15      228.84     11.14 o 
  -3   1  14        2.12        4.60      8.56 o 
  -1   1  14        2.03        1.33      5.88 o 
   1   1  14        0.03        0.37      3.55 o 
 -22   2  14       11.48       14.17      8.18 o 
 -20   2  14       14.76       18.93     10.99 o 
 -18   2  14       50.39       65.01     27.95 o 
 -16   2  14       26.50       32.40     15.59 o 
 -14   2  14      127.36       83.54     32.77 o 
 -12   2  14       74.18       31.22     17.58 o 
 -10   2  14      293.84      278.91     31.37 o 
  -8   2  14        3.52       11.06      6.69 o 
  -6   2  14       11.91       13.29      8.26 o 
  -4   2  14       75.08       51.21     25.04 o 
  -2   2  14        7.84       13.22      8.75 o 
   0   2  14       52.85       42.76     15.84 o 
 -17   3  14       94.46       51.85     17.85 o 
 -15   3  14      139.59       96.39     35.81 o 
 -13   3  14        1.80        2.22      4.81 o 
 -11   3  14      166.11      161.67     25.68 o 
  -9   3  14       87.28       67.38     22.36 o 
  -7   3  14       25.99       20.20     10.72 o 
  -5   3  14      866.04     1003.19     42.07 o 
  -3   3  14       86.85       76.42     24.41 o 
 -19   1  15      129.89      132.10     16.37 o 
 -17   1  15      217.69      205.45     23.05 o 
 -15   1  15      315.98      253.63     27.88 o 
 -13   1  15       58.42       43.99     15.81 o 
 -11   1  15       27.50       10.49     12.74 o 
  -9   1  15       68.15       60.08     29.46 o 
  -7   1  15       42.08       43.87     20.45 o 
  -5   1  15       61.53       53.61     18.31 o 
  -3   1  15       47.03       60.62     28.53 o 
 -16   2  15       11.62       10.04     10.58 o 
 -14   2  15        3.15       -3.28      8.75 o 
 -12   2  15      125.34       74.76     34.05 o 
 -10   2  15      781.80      761.62     59.27 o 
  -8   2  15       10.65       13.33      9.45 o 
  -6   2  15      258.34      257.01     18.12 o 
                                                 
